# Supplementary material for: The mechanism regulating the cytotoxicity of γδ T cells activated by mycobacterium tuberculosis heat-resistant antigen based on RNA-seq analysis
Source: Front Immunol. 2026 Jan 28;17:1707304. doi: 10.3389/fimmu.2026.1707304 (PMC12891225; doi:10.3389/fimmu.2026.1707304)
Supplement: Supplementary Table 1 — Transcriptome overview. [file Table1.xlsx]

## Sheet: Transcriptome overview
Sample	Raw_Read_Number	Clean_Reads	Raw_Q30_rate	Total_Mapped	Uniquely_Mapped	Multiple_Mapped
IL2_1	37986224	36030124	92.42	34383958 (95.43%)	32932982 (95.78%)	1450976 (4.22%)
IL2_2	64521748	48606456	92.03	46948920 (96.59%)	45380123 (96.66%)	1568797 (3.34%)
IL2_3	59918790	58544870	93.02	56628278 (96.73%)	54808608 (96.79%)	1819670 (3.21%)
IL2_4	55429022	44565644	92.73	43111168 (96.74%)	41692227 (96.71%)	1418941 (3.29%)
IL2_5	75591064	56107802	92.37	54127839 (96.47%)	52398397 (96.80%)	1729442 (3.20%)
IL2_6	57566568	57763776	91.37	55927592 (96.82%)	54056631 (96.65%)	1870961 (3.35%)
IL2_7	57781786	47909048	92.57	46354881 (96.76%)	44942458 (96.95%)	1412423 (3.05%)
IL2_8	62790088	53841840	92.5	51929960 (96.45%)	50232841 (96.73%)	1697119 (3.27%)
PAg_1	38632650	36869984	93.14	34831279 (94.47%)	32992489 (94.72%)	1838790 (5.28%)
PAg_2	51781334	88606786	93.06	85551744 (96.55%)	82659112 (96.62%)	2892632 (3.38%)
PAg_3	62559690	55606382	93.03	53844574 (96.83%)	51919603 (96.42%)	1924971 (3.58%)
PAg_4	46927396	39563762	93.25	38318019 (96.85%)	37127650 (96.89%)	1190369 (3.11%)
PAg_5	60173276	42778604	92.68	41339872 (96.64%)	40003271 (96.77%)	1336601 (3.23%)
PAg_6	61616216	45359254	93.12	43822897 (96.61%)	42178318 (96.25%)	1644579 (3.75%)
PAg_7	50946412	47859424	93.67	46256469 (96.65%)	44800559 (96.85%)	1455910 (3.15%)
PAg_8	57198688	58379432	92.91	56495070 (96.77%)	54348964 (96.20%)	2146106 (3.80%)
HAg_1	39992044	35039910	92.13	33126203 (94.54%)	31253637 (94.35%)	1872566 (5.65%)
HAg_2	96291368	58882260	92.26	56851304 (96.55%)	54945848 (96.65%)	1905456 (3.35%)
HAg_3	60402430	56520514	92.48	54566413 (96.54%)	52785590 (96.74%)	1780823 (3.26%)
HAg_4	41854664	52112008	92.99	50343965 (96.61%)	48825006 (96.98%)	1518959 (3.02%)
HAg_5	45191786	69714564	93.13	67465114 (96.77%)	64997814 (96.34%)	2467300 (3.66%)
HAg_6	50115954	51687020	91.64	49860314 (96.47%)	48055668 (96.38%)	1804646 (3.62%)
HAg_7	50923450	53376370	93.09	51666445 (96.80%)	49821178 (96.43%)	1845267 (3.57%)
HAg_8	63867358	57970228	92.02	56177769 (96.91%)	54119256 (96.34%)	2058513 (3.66%)

## Sheet: IL2_vs_HAg.DESeq
id	baseMean	baseMean_IL2	baseMean_HAg	foldChange(HAg/IL2)(HAg/IL2)	log2FoldChange	pval	padj	IL2_1:read count	IL2_1:fpkm	IL2_2:read count	IL2_2:fpkm	IL2_3:read count	IL2_3:fpkm	IL2_4:read count	IL2_4:fpkm	IL2_5:read count	IL2_5:fpkm	IL2_6:read count	IL2_6:fpkm	IL2_7:read count	IL2_7:fpkm	IL2_8:read count	IL2_8:fpkm	HAg_1:read count	HAg_1:fpkm	HAg_2:read count	HAg_2:fpkm	HAg_3:read count	HAg_3:fpkm	HAg_4:read count	HAg_4:fpkm	HAg_5:read count	HAg_5:fpkm	HAg_6:read count	HAg_6:fpkm	HAg_7:read count	HAg_7:fpkm	HAg_8:read count	HAg_8:fpkm	Regulation	Chromosome	Start Site	End Site	Direction	Length	Name	GO	KEGG	EC
ENSG00000000003	4.13869	7.94036	0.337013	0.042443	-4.55833	0.0728716	0.506551	0	0	0	0	13	0.15423	0	0	47	0.608157	0	0	6	0.0917153	1	0.0131144	0	0	3	0.0409674	0	0	0	0	0	0	0	0	0	0	0	0	Nodiff	X	100627108	100639991	-	4536	TSPAN6	GO:0005515;GO:0005887;GO:0016020;GO:0016021;GO:0039532;GO:0043123;GO:0070062;GO:1901223	K17295	-
ENSG00000143110	334.901	638.659	31.1422	0.0487618	-4.3581	1.33969e-25	2.375e-21	606	19.7383	486	12.2708	451	8.76819	516	14.4566	440	9.3299	768	16.0311	516	12.9255	1054	22.6514	18	0.626529	9	0.201403	64	1.37192	52	1.2369	14	0.256369	44	1.08243	58	1.35752	5	0.107033	Down Regulation	1	111473792	111478512	+	2768	C1orf162	GO:0016020;GO:0016021	-	-
ENSG00000172005	689.046	1267.46	110.63	0.087285	-3.51812	4.19548e-25	3.71888e-21	608	37.7261	1472	70.8019	1489	55.1479	1087	58.0158	1433	57.8857	2018	80.2463	382	18.2289	1642	67.2245	73	4.84052	88	3.75152	228	9.31076	227	10.2863	67	2.33729	103	4.82709	117	5.21682	36	1.46809	Down Regulation	2	95025677	95053992	+	1453	MAL	GO:0001766;GO:0002175;GO:0005515;GO:0005783;GO:0006915;GO:0007417;GO:0008289;GO:0016020;GO:0016021;GO:0016324;GO:0016505;GO:0019898;GO:0019911;GO:0022010;GO:0030154;GO:0042552;GO:0044853;GO:0045121;GO:0045176;GO:0098737;GO:0110165;GO:0120003;GO:1902043	-	-
ENSG00000000419	603.303	673.212	533.394	0.792312	-0.335859	0.206865	0.776559	432	4.19881	568	4.27948	853	4.94866	318	2.65857	668	4.22675	879	5.47517	664	4.96331	908	5.82298	360	3.73918	614	4.10013	738	4.72075	550	3.90391	654	3.57372	575	4.22106	522	3.64582	714	4.56092	Nodiff	20	50934867	50959140	-	9276	DPM1	GO:0004169;GO:0004582;GO:0005515;GO:0005537;GO:0005634;GO:0005783;GO:0005789;GO:0006486;GO:0006506;GO:0016020;GO:0016740;GO:0016757;GO:0018279;GO:0019348;GO:0019673;GO:0033185;GO:0035268;GO:0035269;GO:0043178;GO:0043231;GO:0097502	K00721	EC:2.4.1.83
ENSG00000138795	213.749	388.657	38.8405	0.0999351	-3.32286	1.73229e-20	1.02367e-16	298	5.01157	390	5.08419	518	5.19976	500	7.2328	317	3.4706	448	4.82838	117	1.51323	402	4.46067	16	0.287547	28	0.323521	104	1.15107	72	0.884269	21	0.198553	58	0.736709	20	0.241696	14	0.154738	Down Regulation	4	108047545	108168956	-	5361	LEF1	GO:0000122;GO:0000976;GO:0000977;GO:0000978;GO:0000981;GO:0000987;GO:0001222;GO:0001227;GO:0001228;GO:0001569;GO:0001649;GO:0001756;GO:0001837;GO:0001944;GO:0002040;GO:0003677;GO:0003682;GO:0003700;GO:0005515;GO:0005634;GO:0005654;GO:0005667;GO:0005737;GO:0006355;GO:0006357;GO:0006366;GO:0008013;GO:0008284;GO:0008301;GO:0010628;GO:0010718;GO:0016055;GO:0021542;GO:0021766;GO:0021861;GO:0021873;GO:…	K04492	-
ENSG00000000457	144.941	130.345	159.537	1.22396	0.29156	0.383515	0.961013	66	0.864509	20	0.203074	145	1.13368	252	2.83926	49	0.417839	248	2.08182	111	1.11817	136	1.17539	95	1.32978	154	1.3859	95	0.818958	163	1.55922	203	1.49493	213	2.10725	193	1.81662	332	2.85809	Nodiff	1	169849631	169894267	-	6883	SCYL3	GO:0000139;GO:0004672;GO:0005515;GO:0005524;GO:0005737;GO:0005794;GO:0006468;GO:0006954;GO:0008104;GO:0016477;GO:0021522;GO:0030027;GO:0042802;GO:0042995;GO:0048666	K17542	-
ENSG00000109943	193.049	359.167	26.9306	0.0749806	-3.73734	5.58109e-17	2.47354e-13	175	5.88937	306	7.98273	657	13.1975	205	5.93421	219	4.79802	509	10.9778	232	6.00453	589	13.0786	4	0.143854	4	0.0924862	37	0.819492	49	1.20426	15	0.283807	45	1.14381	38	0.918959	53	1.17224	Down Regulation	11	122838500	122872643	+	2679	CRTAM	GO:0001768;GO:0001772;GO:0001819;GO:0002250;GO:0002355;GO:0002376;GO:0002860;GO:0005102;GO:0005886;GO:0007155;GO:0007157;GO:0008037;GO:0016020;GO:0016021;GO:0032729;GO:0045580;GO:0045954;GO:0046007;GO:0050863;GO:0051606;GO:0097021;GO:2001185	K16361	-
ENSG00000000460	369.958	333.255	406.661	1.22027	0.287201	0.229735	0.811744	398	6.01052	143	1.67404	329	2.96566	232	3.01367	387	3.80476	203	1.96468	228	2.64804	558	5.56007	297	4.7931	546	5.66511	388	3.85632	251	2.7682	355	3.0141	510	5.81714	452	4.90512	829	8.22802	Nodiff	1	169662007	169854080	+	5970	C1orf112	GO:0005515	-	-
ENSG00000173198	623.565	1164.94	82.1937	0.0705564	-3.82508	1.34401e-14	4.76532e-11	367	5.94358	1821	22.8608	1604	15.5054	750	10.4477	1910	20.1374	1443	14.9766	600	7.47298	855	9.13619	7	0.121147	39	0.433944	189	2.01445	242	2.86214	41	0.373307	29	0.354724	170	1.9784	3	0.0319312	Down Regulation	X	78271468	78327691	-	5567	CYSLTR1	GO:0001631;GO:0002437;GO:0004930;GO:0004974;GO:0005886;GO:0005887;GO:0006816;GO:0006935;GO:0006952;GO:0007165;GO:0007166;GO:0007186;GO:0007204;GO:0007218;GO:0007585;GO:0008528;GO:0016020;GO:0016021;GO:0051649;GO:0061737	K04322	-
ENSG00000000938	19.55	23.0326	16.0675	0.697597	-0.519534	0.530219	1	14	0.373214	1	0.0206647	1	0.015912	1	0.0229302	25	0.433867	43	0.734623	66	1.35311	28	0.492498	12	0.341855	5	0.091577	13	0.228079	9	0.175213	25	0.374688	17	0.342286	14	0.268188	55	0.963616	Nodiff	1	27612064	27635185	-	3382	FGR	GO:0000166;GO:0001784;GO:0001819;GO:0002376;GO:0002768;GO:0002862;GO:0004672;GO:0004713;GO:0004715;GO:0005102;GO:0005515;GO:0005524;GO:0005576;GO:0005737;GO:0005739;GO:0005743;GO:0005758;GO:0005829;GO:0005856;GO:0005886;GO:0006468;GO:0007169;GO:0007229;GO:0008360;GO:0009615;GO:0014068;GO:0015629;GO:0016020;GO:0016235;GO:0016301;GO:0016310;GO:0016740;GO:0018108;GO:0019901;GO:0030154;GO:0030282;GO:…	K08891	EC:2.7.10.2
ENSG00000153563	561.926	1019.05	104.798	0.102838	-3.28156	1.80525e-14	5.3339e-11	303	6.87068	1436	25.2413	1053	14.2522	626	12.2098	1633	24.1063	748	10.8699	1213	21.1533	1025	15.3355	18	0.436175	85	1.32423	80	1.19388	272	4.50422	134	1.70829	83	1.4215	217	3.53589	53	0.78985	Down Regulation	2	86784610	86808396	-	3976	CD8A	GO:0002250;GO:0002376;GO:0002456;GO:0005515;GO:0005576;GO:0005886;GO:0005887;GO:0006955;GO:0007166;GO:0007169;GO:0009897;GO:0015026;GO:0016020;GO:0016021;GO:0019882;GO:0023024;GO:0042101;GO:0042110;GO:0042288;GO:0043235;GO:0044853;GO:0045065;GO:0050852	K06458	-
ENSG00000000971	4.94043	8.09843	1.78243	0.220096	-2.1838	0.0285771	0.327266	2	0.0117977	0	0	22	0.0774614	1	0.00507394	5	0.019201	29	0.10963	9	0.040829	2	0.00778419	1	0.00630373	3	0.0121583	0	0	2	0.0086157	3	0.0099492	3	0.0133659	2	0.00847771	2	0.00775368	Down Regulation	1	196651754	196752476	+	15284	CFH	GO:0001851;GO:0002376;GO:0005515;GO:0005576;GO:0005615;GO:0006508;GO:0006956;GO:0006957;GO:0008201;GO:0030449;GO:0030451;GO:0042802;GO:0043395;GO:0045087;GO:0070062;GO:0072562;GO:1903659;GO:1905370	K04004	-
ENSG00000081985	787.52	281.501	1293.54	4.59515	2.20011	3.54192e-14	8.97017e-11	347	4.17353	125	1.16542	233	1.67273	355	3.67266	155	1.21365	332	2.55905	126	1.16548	409	3.24574	1449	18.624	1404	11.6019	1372	10.8603	1502	13.1928	1321	8.93259	1309	11.8912	968	8.36626	1748	13.8174	Up Regulation	1	67307364	67398724	+	7496	IL12RB2	GO:0004896;GO:0005515;GO:0005886;GO:0005887;GO:0007166;GO:0008284;GO:0009897;GO:0016020;GO:0016021;GO:0018108;GO:0019221;GO:0019901;GO:0019955;GO:0032496;GO:0032729;GO:0034097;GO:0043235	K05064	-
ENSG00000001036	318.605	298.477	338.733	1.13487	0.182526	0.649008	1	160	5.11171	229	5.67128	346	6.5981	214	5.88083	368	7.65388	604	12.3666	241	5.92139	226	4.764	340	11.608	246	5.39968	274	5.76115	261	6.08949	561	10.0765	373	9.00048	358	8.21886	588	12.3463	Nodiff	6	143494812	143511720	-	2822	FUCA2	GO:0004560;GO:0005515;GO:0005576;GO:0005615;GO:0005764;GO:0005788;GO:0005975;GO:0006004;GO:0008152;GO:0009617;GO:0016139;GO:0016787;GO:0016798;GO:0035578;GO:0070062;GO:2000535	K01206	EC:3.2.1.51
ENSG00000001084	740.528	821.663	659.394	0.802511	-0.317406	0.256307	0.840544	445	4.6554	684	5.54693	1233	7.69939	338	3.04153	773	5.26458	829	5.55799	1101	8.85818	1062	7.33058	250	2.79491	798	5.7357	953	6.56148	932	7.12044	893	5.25229	609	4.81199	797	5.99152	706	4.85415	Nodiff	6	53497341	53616970	-	8618	GCLC	GO:0000166;GO:0000287;GO:0003824;GO:0004357;GO:0005515;GO:0005524;GO:0005739;GO:0005829;GO:0006534;GO:0006536;GO:0006749;GO:0006750;GO:0006979;GO:0007568;GO:0007584;GO:0009408;GO:0009410;GO:0009725;GO:0014823;GO:0016595;GO:0016874;GO:0017109;GO:0019852;GO:0031397;GO:0032436;GO:0032869;GO:0035729;GO:0043066;GO:0043524;GO:0043531;GO:0044344;GO:0044752;GO:0044877;GO:0045454;GO:0045892;GO:0046685;GO:…	K11204	EC:6.3.2.2
ENSG00000141655	302.568	88.483	516.653	5.83901	2.54572	4.84457e-13	9.54273e-10	51	0.51152	36	0.279894	135	0.808206	2	0.0172544	278	1.8152	84	0.53993	85	0.655649	39	0.258091	315	3.37624	747	5.14753	535	3.53149	586	4.29224	1125	6.34374	410	3.10589	592	4.26674	329	2.1687	Up Regulation	18	62325287	62391288	+	8989	TNFRSF11A	GO:0001503;GO:0002250;GO:0002548;GO:0004888;GO:0005031;GO:0005515;GO:0005737;GO:0005829;GO:0005886;GO:0007165;GO:0007267;GO:0008284;GO:0009314;GO:0009612;GO:0009897;GO:0009986;GO:0014070;GO:0016020;GO:0016021;GO:0019955;GO:0030316;GO:0032496;GO:0032868;GO:0033209;GO:0034097;GO:0034224;GO:0034612;GO:0038023;GO:0043507;GO:0045471;GO:0045780;GO:0046872;GO:0048535;GO:0051091;GO:0051092;GO:0060086;GO:…	K05147	-
ENSG00000001167	319.99	302.757	337.222	1.11384	0.155536	0.580515	1	132	1.91671	135	1.51955	305	2.64349	406	5.07092	331	3.12894	373	3.47102	359	4.009	338	3.23829	195	3.02585	450	4.48932	255	2.43688	344	3.64783	524	4.27773	347	3.80559	430	4.48675	505	4.81931	Nodiff	6	41072974	41102403	+	6209	NFYA	GO:0000785;GO:0000976;GO:0000978;GO:0000981;GO:0003677;GO:0003700;GO:0005515;GO:0005634;GO:0005654;GO:0006355;GO:0006357;GO:0006366;GO:0016602;GO:0032993;GO:0035065;GO:0045893;GO:0045944;GO:0048511;GO:0080182;GO:0090575	K08064	-
ENSG00000029534	27.2235	50.4122	4.03476	0.0800354	-3.64322	5.20867e-12	9.23394e-09	60	0.491949	19	0.12076	60	0.293641	34	0.239787	63	0.336276	62	0.325781	25	0.157641	58	0.313771	3	0.0262858	4	0.0225328	7	0.0377728	6	0.0359264	7	0.0322676	4	0.0247708	3	0.0176755	1	0.00538866	Down Regulation	8	41653220	41896741	-	10996	ANK1	GO:0005198;GO:0005200;GO:0005515;GO:0005737;GO:0005829;GO:0005856;GO:0005886;GO:0006887;GO:0006888;GO:0007010;GO:0007165;GO:0008093;GO:0009898;GO:0014731;GO:0016020;GO:0016323;GO:0016529;GO:0019899;GO:0019903;GO:0030507;GO:0031430;GO:0043005;GO:0044325;GO:0045199;GO:0051117;GO:0051179;GO:0072659	K10380	-
ENSG00000001460	82.4732	102.62	62.327	0.60736	-0.719376	0.106969	0.597275	126	1.33473	151	1.23994	81	0.512158	91	0.829169	99	0.682724	41	0.278338	95	0.773939	49	0.34248	83	0.939576	63	0.458511	39	0.271894	60	0.46416	95	0.565779	50	0.40004	85	0.647029	54	0.375948	Nodiff	1	24356999	24416934	-	8511	STPG1	GO:0003674;GO:0005634;GO:0005737;GO:0005739;GO:0006915;GO:0043065;GO:1902110	-	-
ENSG00000140678	186.674	304.799	68.5481	0.224896	-2.15267	8.88633e-12	1.43215e-08	130	1.65638	414	4.08898	368	2.79872	147	1.61106	302	2.50501	390	3.18454	352	3.4492	305	2.56408	44	0.5991	64	0.56025	91	0.763079	42	0.390804	117	0.838112	62	0.596648	123	1.12617	72	0.60292	Down Regulation	16	31355134	31382999	+	7076	ITGAX	GO:0005178;GO:0005515;GO:0005886;GO:0007155;GO:0007160;GO:0007229;GO:0008284;GO:0008305;GO:0009887;GO:0009897;GO:0009986;GO:0010628;GO:0016020;GO:0016021;GO:0030335;GO:0030667;GO:0030971;GO:0031643;GO:0033627;GO:0034113;GO:0034689;GO:0038023;GO:0045766;GO:0046872;GO:0051607;GO:0070821;GO:0098609;GO:0101003;GO:1905956	K06462	-
ENSG00000001461	1807.82	1511.86	2103.78	1.39152	0.476657	0.0879958	0.551861	441	4.23155	1728	12.853	1650	9.45019	1870	15.4341	1967	12.2872	1276	7.84652	1691	12.4786	1241	7.85686	1342	13.7608	2560	16.8767	2114	13.3499	2666	18.6816	3370	18.1799	1398	10.1316	2910	20.0648	2498	15.753	Nodiff	1	24415802	24472976	+	9396	NIPAL3	GO:0005515;GO:0015095;GO:0015693;GO:0016020;GO:0016021;GO:1903830	K22733	-
ENSG00000175040	25.541	47.006	4.07597	0.0867118	-3.52763	1.00601e-11	1.48622e-08	18	0.391801	44	0.742413	73	0.948445	49	0.91742	46	0.651836	35	0.488233	69	1.15506	33	0.473941	2	0.0465216	0	0	3	0.0429761	0	0	4	0.0489501	7	0.115081	14	0.218979	7	0.100139	Down Regulation	3	143119771	143124014	+	4142	CHST2	GO:0000139;GO:0001517;GO:0005654;GO:0005794;GO:0005802;GO:0005829;GO:0005975;GO:0006044;GO:0006790;GO:0006954;GO:0008146;GO:0016020;GO:0016021;GO:0016740;GO:0018146;GO:0031228;GO:1903238	K04745	EC:2.8.2.-
ENSG00000001497	190.42	166.042	214.799	1.29364	0.371435	0.338306	0.921813	59	0.423681	135	0.751485	201	0.861547	199	1.22919	107	0.500216	323	1.48647	124	0.684808	188	0.890761	244	1.87244	150	0.740056	179	0.845964	239	1.25337	190	0.76708	195	1.05763	202	1.04237	472	2.22762	Nodiff	X	65438549	65534810	-	12555	LAS1L	GO:0000460;GO:0000470;GO:0003723;GO:0004519;GO:0005515;GO:0005634;GO:0005654;GO:0005730;GO:0005737;GO:0006364;GO:0016020;GO:0030687;GO:0071339;GO:0090305;GO:0090730	K16912	-
ENSG00000184014	168.1	288.089	48.1105	0.166999	-2.58209	1.4306e-11	1.9509e-08	127	0.543377	111	0.368146	304	0.776368	357	1.31385	485	1.35091	366	1.00356	168	0.552799	382	1.07839	23	0.105161	46	0.13522	86	0.242163	76	0.237468	85	0.204464	20	0.0646306	74	0.227516	19	0.0534273	Down Regulation	11	9138825	9265959	-	21072	DENND5A	GO:0000139;GO:0005085;GO:0005515;GO:0005794;GO:0005802;GO:0005829;GO:0010977;GO:0016020;GO:0030904;GO:0031267;GO:0042147;GO:0050790	K20164	-
ENSG00000001561	441.177	480.123	402.231	0.837767	-0.25538	0.352417	0.93346	72	1.3978	343	5.16184	705	8.16952	539	9.00075	411	5.19446	568	7.06684	739	11.0336	478	6.12288	114	2.36509	410	5.46867	682	8.71381	625	8.86105	574	6.26504	349	5.11737	467	6.51494	424	5.40989	Nodiff	6	46129989	46146688	+	4644	ENPP4	GO:0005515;GO:0005886;GO:0007596;GO:0007599;GO:0016020;GO:0016021;GO:0016787;GO:0030194;GO:0046130;GO:0046872;GO:0047710;GO:0070062;GO:0101003	K18424	EC:3.6.1.29
ENSG00000008282	1070.48	1697.66	443.298	0.261123	-1.9372	1.78005e-11	2.2158e-08	1061	32.8833	1675	40.2415	1452	26.861	1603	42.7338	1710	34.5019	2579	51.2244	1253	29.8656	1913	39.1193	259	8.57809	383	8.15539	664	13.5438	507	11.4752	546	9.51377	388	9.08243	654	14.5653	550	11.203	Down Regulation	7	106090505	106112589	-	2909	SYPL1	GO:0005515;GO:0005887;GO:0007268;GO:0008021;GO:0016020;GO:0016021;GO:0030141;GO:0030285;GO:0030659;GO:0030672;GO:0031410;GO:0042470;GO:0070062	-	-
ENSG00000001617	0.118147	0.118238	0.118056	0.998456	-0.00222962	1	1	0	0	0	0	0	0	0	0	1	0.012162	0	0	0	0	0	0	0	0	0	0	0	0	1	0.013643	0	0	0	0	0	0	0	0	Nodiff	3	50155045	50189075	+	4826	SEMA3F	GO:0001755;GO:0005102;GO:0005515;GO:0005576;GO:0005615;GO:0005887;GO:0007165;GO:0007411;GO:0021612;GO:0021637;GO:0021675;GO:0021785;GO:0030215;GO:0030335;GO:0036484;GO:0036486;GO:0045499;GO:0048731;GO:0048843;GO:0048846;GO:0050919;GO:0061549;GO:0071526;GO:0097490;GO:0097491;GO:0098978;GO:0099175;GO:1901166;GO:1902285;GO:1902287	K06840	-
ENSG00000146416	61.3848	104.638	18.132	0.173284	-2.52879	1.87483e-11	2.2158e-08	71	0.759246	153	1.26828	123	0.785101	81	0.745054	117	0.814512	120	0.822378	37	0.304289	110	0.776129	12	0.137131	39	0.286533	30	0.211134	11	0.0859035	3	0.0180362	13	0.104997	34	0.261267	14	0.098393	Down Regulation	6	143060496	143341058	+	8431	AIG1	GO:0005515;GO:0005886;GO:0006629;GO:0012505;GO:0016020;GO:0016021;GO:0016787;GO:0042758	-	-
ENSG00000001626	0.787759	1.01383	0.561688	0.554025	-0.851976	0.77684	1	0	0	4	0.0166192	3	0.00959774	0	0	0	0	0	0	1	0.00412204	0	0	0	0	5	0.0184123	0	0	0	0	0	0	0	0	0	0	0	0	Nodiff	7	117287120	117715971	+	16821	CFTR	GO:0000166;GO:0005254;GO:0005260;GO:0005515;GO:0005524;GO:0005634;GO:0005737;GO:0005765;GO:0005768;GO:0005769;GO:0005783;GO:0005789;GO:0005829;GO:0005886;GO:0005887;GO:0006695;GO:0006811;GO:0006821;GO:0006904;GO:0009986;GO:0010008;GO:0015106;GO:0015108;GO:0015701;GO:0016020;GO:0016021;GO:0016324;GO:0016853;GO:0016887;GO:0017081;GO:0019869;GO:0019899;GO:0030165;GO:0030301;GO:0030660;GO:0030669;GO:…	K05031	EC:5.6.1.6
ENSG00000109906	539.138	227.858	850.417	3.73223	1.90004	3.19271e-11	3.53752e-08	186	1.01283	241	1.01728	108	0.351028	245	1.14754	142	0.503382	163	0.568821	250	1.04694	366	1.31498	612	3.56127	1214	4.54179	852	3.05333	1038	4.12775	1154	3.53287	866	3.56164	708	2.77037	1083	3.87581	Up Regulation	11	114059041	114256765	+	16557	ZBTB16	GO:0000122;GO:0000978;GO:0001222;GO:0001227;GO:0001228;GO:0001501;GO:0001673;GO:0001823;GO:0003677;GO:0003690;GO:0003700;GO:0005515;GO:0005634;GO:0005829;GO:0005886;GO:0006355;GO:0006357;GO:0006915;GO:0007417;GO:0008022;GO:0008283;GO:0008285;GO:0009880;GO:0009952;GO:0016567;GO:0016604;GO:0016605;GO:0016607;GO:0017053;GO:0019904;GO:0030097;GO:0030099;GO:0032332;GO:0032991;GO:0034504;GO:0035116;GO:…	K10055	-
ENSG00000001629	940.412	907.011	973.814	1.07365	0.102526	0.771442	1	266	3.24563	848	8.02072	1143	8.32454	806	8.45924	612	4.86134	1699	13.2855	963	9.03658	985	7.92996	348	4.53762	1174	9.84175	1056	8.47996	1166	10.3899	1574	10.7975	1123	10.3492	1080	9.46942	1383	11.0905	Nodiff	7	92245974	92401383	+	7389	ANKIB1	GO:0000151;GO:0000209;GO:0004842;GO:0005515;GO:0005737;GO:0006511;GO:0016567;GO:0016740;GO:0031624;GO:0032436;GO:0046872;GO:0061630	K11967	EC:2.3.2.31
ENSG00000125726	439.174	139.839	738.51	5.28115	2.40085	4.5213e-11	4.71491e-08	65	3.83023	51	2.3296	186	6.54216	185	9.37697	244	9.36028	126	4.75826	179	8.11195	57	2.21617	831	52.3292	518	20.9714	1036	40.1776	1001	43.0765	644	21.3353	511	22.7428	901	38.1521	831	32.1829	Up Regulation	19	6583183	6604103	-	1530	CD70	GO:0002020;GO:0002456;GO:0005102;GO:0005125;GO:0005164;GO:0005515;GO:0005615;GO:0005886;GO:0005887;GO:0006955;GO:0007154;GO:0007165;GO:0007267;GO:0016020;GO:0016021;GO:0019724;GO:0023052;GO:0033209;GO:0042100;GO:0042102;GO:0070062;GO:0097191	K05470	-
ENSG00000001630	9.55088	8.1932	10.9086	1.33142	0.412964	0.497425	1	7	0.151308	20	0.335114	3	0.0387062	9	0.167334	10	0.140718	4	0.0554101	2	0.0332471	5	0.0713099	17	0.392684	4	0.0594032	3	0.0426773	5	0.0789273	19	0.230897	16	0.261212	7	0.108728	23	0.32674	Nodiff	7	92084987	92134803	-	4171	CYP51A1	GO:0004497;GO:0005506;GO:0005783;GO:0005789;GO:0006629;GO:0006694;GO:0006695;GO:0008202;GO:0008203;GO:0008398;GO:0016020;GO:0016021;GO:0016125;GO:0016126;GO:0016491;GO:0016705;GO:0020037;GO:0042177;GO:0043231;GO:0046872;GO:0050709;GO:1900222	K05917	-
ENSG00000070081	11675.4	18230.4	5120.35	0.280869	-1.83203	6.24842e-11	6.154e-08	13208	131.974	18684	144.718	26353	157.173	12687	109.041	14850	96.5975	17119	109.622	12547	96.4168	25814	170.186	4081	43.5763	6495	44.588	7912	52.0297	5004	36.5144	5599	31.4531	3915	29.5457	5363	38.5072	6542	42.961	Down Regulation	11	17208153	17349980	+	9023	NUCB2	GO:0001965;GO:0003677;GO:0005085;GO:0005509;GO:0005515;GO:0005576;GO:0005615;GO:0005634;GO:0005635;GO:0005737;GO:0005783;GO:0005793;GO:0005794;GO:0005829;GO:0005886;GO:0007264;GO:0016020;GO:0032099;GO:0046872;GO:0050790;GO:0070062;GO:0110165	K20371	-
ENSG00000001631	470.512	431.086	509.939	1.18292	0.24235	0.297715	0.886518	277	1.18303	355	1.17528	510	1.30011	323	1.18658	316	0.878596	401	1.09755	507	1.66527	646	1.82039	142	0.648089	436	1.27935	709	1.99285	626	1.95247	860	2.06497	588	1.89672	546	1.67568	795	2.23149	Nodiff	7	92197498	92246166	-	21110	KRIT1	GO:0001525;GO:0001937;GO:0003158;GO:0005515;GO:0005546;GO:0005615;GO:0005737;GO:0005856;GO:0005886;GO:0005911;GO:0007264;GO:0008017;GO:0010596;GO:0016020;GO:0016525;GO:0030695;GO:0032092;GO:0032991;GO:0033622;GO:0045454;GO:0045765;GO:0050790;GO:0070161;GO:2000114;GO:2000352	K17705	-
ENSG00000204179	271.494	518.608	24.3785	0.0470076	-4.41096	1.43613e-10	1.33998e-07	1	0.0200084	595	9.22845	464	5.54149	317	5.4557	792	10.3163	937	12.0148	237	3.64687	998	13.1753	3	0.0641453	12	0.16496	19	0.250195	52	0.759818	42	0.472457	71	1.07295	17	0.244424	0	0	Down Regulation	10	46911396	47002488	+	4506	PTPN20	GO:0004721;GO:0004725;GO:0005634;GO:0005654;GO:0005737;GO:0005815;GO:0005856;GO:0005874;GO:0006470;GO:0016311;GO:0016787;GO:0016791;GO:0034451	K18039	EC:3.1.3.48
ENSG00000002016	371.721	356.437	387.004	1.08576	0.118699	0.768821	1	104	2.08226	262	4.06633	152	1.81652	205	3.53048	710	9.25437	635	8.14782	593	9.13096	191	2.5232	96	2.05402	273	3.75535	217	2.85939	206	3.01205	882	9.9282	626	9.46643	875	12.589	433	5.69772	Nodiff	12	911736	990053	-	4503	RAD52	GO:0000724;GO:0000730;GO:0003677;GO:0003697;GO:0005515;GO:0005634;GO:0005654;GO:0006281;GO:0006302;GO:0006310;GO:0006312;GO:0006974;GO:0010792;GO:0032991;GO:0032993;GO:0034599;GO:0042802;GO:0045002;GO:2000819	K10873	-
ENSG00000122691	189.897	360.304	19.4905	0.0540945	-4.20837	2.00243e-10	1.77496e-07	258	11.6478	137	4.79452	344	9.27	223	8.65982	216	6.34843	864	24.998	185	6.42329	665	19.8091	9	0.434209	5	0.155089	51	1.51533	23	0.758311	12	0.304584	41	1.39804	23	0.746166	2	0.0593427	Down Regulation	7	19020991	19117636	-	1997	TWIST1	GO:0000122;GO:0000785;GO:0000977;GO:0000981;GO:0001221;GO:0001503;GO:0001649;GO:0001701;GO:0001764;GO:0001843;GO:0003180;GO:0003183;GO:0003203;GO:0003253;GO:0003677;GO:0003700;GO:0005515;GO:0005634;GO:0005654;GO:0006357;GO:0007517;GO:0010628;GO:0010718;GO:0010936;GO:0014067;GO:0019904;GO:0030154;GO:0030326;GO:0030500;GO:0032000;GO:0032502;GO:0032720;GO:0032755;GO:0032760;GO:0035067;GO:0035115;GO:…	K09069	-
ENSG00000002330	8.36972	4.75207	11.9874	2.52256	1.33489	0.238975	0.822053	7	0.369499	9	0.368263	0	0	3	0.136212	3	0.103092	8	0.270627	1	0.0405953	3	0.104485	34	1.9179	3	0.108799	3	0.10422	0	0	16	0.474828	11	0.43855	5	0.189656	21	0.728529	Nodiff	11	64269830	64284704	-	1708	BAD	GO:0001666;GO:0001836;GO:0005515;GO:0005543;GO:0005737;GO:0005739;GO:0005741;GO:0005829;GO:0006007;GO:0006915;GO:0006919;GO:0007283;GO:0008289;GO:0008625;GO:0008630;GO:0008656;GO:0009410;GO:0009725;GO:0009749;GO:0010033;GO:0010508;GO:0010918;GO:0014070;GO:0016020;GO:0019050;GO:0019221;GO:0019901;GO:0019903;GO:0021987;GO:0030346;GO:0032024;GO:0032355;GO:0032570;GO:0033133;GO:0033574;GO:0034201;GO:…	K02158	-
ENSG00000154511	628.092	968.112	288.072	0.297561	-1.74874	5.28268e-10	4.45958e-07	627	18.2882	818	18.4951	670	11.6647	895	22.4546	1170	22.2166	1810	33.8337	657	14.7377	951	18.3021	299	9.3198	373	7.4748	325	6.23879	264	5.62344	326	5.34592	267	5.88202	302	6.32985	324	6.21099	Down Regulation	1	92832737	92961522	-	3091	DIPK1A	GO:0005515;GO:0005783;GO:0005789;GO:0016020;GO:0016021	-	-
ENSG00000002549	2233.46	2347.05	2119.88	0.903208	-0.14687	0.469406	1	1527	36.4305	2105	38.9294	2809	40.0013	1383	28.381	3011	46.7654	4372	66.8456	1471	26.9898	1943	30.5855	1829	46.6306	1925	31.5532	2455	38.547	2691	46.885	2514	33.7204	2080	37.4801	2087	35.7792	2981	46.7412	Nodiff	4	17577198	17607972	+	3779	LAP3	GO:0004177;GO:0004180;GO:0005515;GO:0005634;GO:0005654;GO:0005737;GO:0005829;GO:0005925;GO:0006508;GO:0008233;GO:0008235;GO:0016787;GO:0019538;GO:0030145;GO:0030496;GO:0046872;GO:0070006;GO:0070062	K11142	-
ENSG00000136111	47.1639	87.4633	6.86444	0.0784836	-3.67147	7.74846e-10	5.79998e-07	50	0.561241	169	1.4705	118	0.790602	11	0.106206	90	0.657672	88	0.633036	62	0.535219	96	0.710997	3	0.0359859	8	0.0616959	14	0.103424	0	0	0	0	9	0.0763015	24	0.193586	1	0.0073772	Down Regulation	13	75283503	75482169	-	8032	TBC1D4	GO:0005096;GO:0005515;GO:0005737;GO:0005829;GO:0016192;GO:0031339;GO:0031982;GO:0032869;GO:0090630	K17902	-
ENSG00000002586	1623.49	1173.48	2073.49	1.76696	0.821267	0.0125738	0.207084	926	17.1853	946	13.6093	1338	14.8217	1186	18.9326	1441	17.4099	1355	16.1158	683	9.74826	1160	14.2043	2912	57.7522	1536	19.585	1750	21.3745	1642	22.2543	2684	28.0046	1842	25.8194	1653	22.0445	3749	45.727	Nodiff	X	2691187	2741309	+	4858	CD99	GO:0005515;GO:0005737;GO:0005886;GO:0005887;GO:0005925;GO:0007155;GO:0016020;GO:0016021;GO:0034109;GO:0072683;GO:2000391	K06520	-
ENSG00000188404	1481.83	2413.15	550.515	0.228132	-2.13206	7.78483e-10	5.79998e-07	1987	65.5963	2159	55.2502	1698	33.4592	1354	38.4485	4196	90.1788	2280	48.2373	1822	46.2584	3001	65.3679	479	16.8985	459	10.4107	719	15.6215	273	6.58171	380	7.05287	404	10.0733	571	13.5457	1688	36.624	Down Regulation	1	169690665	169711702	-	2731	SELL	GO:0002020;GO:0005509;GO:0005515;GO:0005886;GO:0005887;GO:0007155;GO:0007159;GO:0008201;GO:0012505;GO:0016020;GO:0016021;GO:0016339;GO:0030246;GO:0030667;GO:0043208;GO:0046872;GO:0050900;GO:0050901;GO:0070492	K06495	-
ENSG00000002587	1.1164	1.41094	0.821858	0.582489	-0.779696	0.706844	1	0	0	0	0	0	0	0	0	0	0	0	0	0	0	12	0.0960109	0	0	0	0	0	0	4	0.0354223	0	0	2	0.0183174	1	0.00871374	0	0	Nodiff	4	11393150	11429564	-	7435	HS3ST1	GO:0005794;GO:0005796;GO:0006024;GO:0008146;GO:0008467;GO:0015012;GO:0016740	K01024	EC:2.8.2.23
ENSG00000081059	113.922	194.324	33.5187	0.172488	-2.53543	7.85196e-10	5.79998e-07	179	1.59895	209	1.4472	95	0.506527	189	1.45219	108	0.62805	228	1.30522	130	0.893073	324	1.90961	16	0.152733	19	0.116607	54	0.31746	25	0.163086	62	0.311369	48	0.323843	39	0.25034	41	0.240701	Down Regulation	5	134114681	134151865	+	10093	TCF7	GO:0000976;GO:0000978;GO:0000981;GO:0001217;GO:0003677;GO:0005515;GO:0005634;GO:0005654;GO:0006355;GO:0006357;GO:0006955;GO:0008013;GO:0016055;GO:0016604;GO:0033153;GO:0042492;GO:0045586;GO:0045892;GO:0060070;GO:0071353;GO:1990837;GO:1990907	K02620	-
ENSG00000002726	0.219906	0	0.439812			0.657984	1	0	0	0	0	0	0	0	0	0	0	0	0	0	0	0	0	0	0	0	0	0	0	0	0	0	0	2	0.0359719	1	0.0171122	1	0.0156507	Nodiff	7	150824627	150861504	+	3786	AOC1	GO:0005507;GO:0005509;GO:0005515;GO:0005576;GO:0005615;GO:0005777;GO:0005886;GO:0005923;GO:0008131;GO:0008201;GO:0008270;GO:0009308;GO:0009445;GO:0016491;GO:0035580;GO:0035874;GO:0042803;GO:0044877;GO:0046677;GO:0046872;GO:0048038;GO:0052597;GO:0052598;GO:0052599;GO:0052600;GO:0070062;GO:0071280;GO:0071420;GO:0071504;GO:0097185	K11182	EC:1.4.3.22
ENSG00000181036	124.127	216.478	31.7765	0.146789	-2.76818	1.09052e-09	7.7331e-07	137	4.61398	204	5.3258	145	2.91487	163	4.72195	134	2.93797	239	5.15845	397	10.2827	228	5.06648	3	0.107971	21	0.485915	40	0.886599	34	0.836234	30	0.568037	41	1.04292	82	1.9845	40	0.885374	Down Regulation	1	159800511	159816257	+	2677	FCRL6	GO:0004888;GO:0005515;GO:0005886;GO:0005887;GO:0007166;GO:0009897;GO:0016020;GO:0016021;GO:0019902;GO:0019903;GO:0042289	K17273	-
ENSG00000002745	23.0967	14.7711	31.4223	2.12728	1.08901	0.016182	0.241273	26	0.718169	13	0.278353	4	0.0659492	0	0	21	0.377624	9	0.159317	22	0.467344	7	0.127576	7	0.206625	43	0.816034	53	0.963477	67	1.35152	25	0.388234	31	0.646734	28	0.555768	25	0.453842	Up Regulation	7	121325367	121341104	+	3264	WNT16	GO:0003408;GO:0005102;GO:0005109;GO:0005125;GO:0005576;GO:0005615;GO:0005737;GO:0007275;GO:0010628;GO:0014068;GO:0016055;GO:0030182;GO:0030216;GO:0043616;GO:0045165;GO:0046330;GO:0046849;GO:0060070;GO:0060317;GO:0060548;GO:0090399;GO:0090403	K01558	-
ENSG00000103942	340.076	594.425	85.7279	0.14422	-2.79366	1.61895e-09	1.10387e-06	291	1.78658	765	3.64075	644	2.36	518	2.73551	333	1.33095	861	3.38765	178	0.840446	1134	4.59367	20	0.131217	72	0.303702	145	0.585881	99	0.443873	136	0.469428	161	0.746562	82	0.361764	56	0.225959	Down Regulation	15	82836946	82986153	-	14685	HOMER2	GO:0003779;GO:0005515;GO:0005737;GO:0005829;GO:0005886;GO:0007216;GO:0007605;GO:0008277;GO:0014069;GO:0016020;GO:0030160;GO:0030425;GO:0032420;GO:0032426;GO:0032703;GO:0035256;GO:0035584;GO:0042995;GO:0043229;GO:0045177;GO:0045202;GO:0048148;GO:0048875;GO:0070885;GO:0098978;GO:2001256	K15010	-
ENSG00000002746	1.18896	1.38922	0.988708	0.711702	-0.490656	0.848139	1	0	0	1	0.00501529	1	0.00386183	0	0	1	0.00421195	1	0.00414632	5	0.0248786	2	0.00853775	0	0	8	0.0355609	0	0	0	0	1	0.00363745	0	0	0	0	0	0	Nodiff	7	43112629	43566001	+	13935	HECW1	GO:0000209;GO:0004842;GO:0005515;GO:0005737;GO:0005829;GO:0016567;GO:0016740;GO:0043161;GO:0048814;GO:0061630;GO:0090090;GO:2000650	K12167	EC:2.3.2.26
ENSG00000184613	230.082	402.176	57.9875	0.144184	-2.79401	3.17788e-09	2.08657e-06	298	4.1947	641	6.99426	206	1.7308	237	2.86953	285	2.61166	600	5.41255	215	2.32746	615	5.71184	5	0.0752117	116	1.12183	116	1.07462	40	0.411186	13	0.102879	117	1.24389	55	0.556326	52	0.48106	Down Regulation	12	44508275	44921848	-	6405	NELL2	GO:0005080;GO:0005509;GO:0005515;GO:0005576;GO:0005737;GO:0008201;GO:0009566;GO:0070050	K24342	-
ENSG00000002822	15.8804	12.8449	18.9159	1.47264	0.558402	0.366178	0.945319	5	0.0648151	0	0	15	0.116063	4	0.044601	7	0.0590733	42	0.348917	25	0.249234	8	0.0684247	16	0.221645	27	0.240468	19	0.162096	11	0.104134	22	0.160335	13	0.12728	15	0.139727	48	0.40894	Nodiff	7	1815793	2233243	-	6955	MAD1L1	GO:0000775;GO:0000776;GO:0000922;GO:0005515;GO:0005634;GO:0005635;GO:0005694;GO:0005737;GO:0005813;GO:0005815;GO:0005819;GO:0005829;GO:0005856;GO:0007049;GO:0007094;GO:0042130;GO:0042802;GO:0043229;GO:0043515;GO:0044615;GO:0048538;GO:0051220;GO:0051301;GO:0051315;GO:0072686;GO:0090235;GO:0090267;GO:0097431;GO:1901990;GO:1902426;GO:1990706;GO:1990728	K06679	-
ENSG00000113749	70.819	125.994	15.6441	0.124166	-3.00966	6.13287e-09	3.88298e-06	83	1.31861	88	1.08373	142	1.34655	241	3.29331	75	0.775686	179	1.82245	70	0.855255	90	0.943402	9	0.152796	15	0.163725	29	0.303213	19	0.220437	2	0.0178636	16	0.191985	39	0.44523	4	0.0417647	Down Regulation	5	175658030	175710756	+	5675	HRH2	GO:0001696;GO:0004930;GO:0004969;GO:0004993;GO:0005886;GO:0005887;GO:0006955;GO:0007165;GO:0007186;GO:0007187;GO:0007268;GO:0016020;GO:0016021;GO:0030425;GO:0030594;GO:0045202;GO:0045907;GO:0098664	K04150	-
ENSG00000002834	286.518	224.314	348.723	1.55462	0.636564	0.0430281	0.400043	98	1.25131	220	2.17751	265	2.01966	206	2.26247	303	2.51865	356	2.91309	163	1.60061	177	1.49117	287	3.91607	344	3.01774	389	3.26888	302	2.81604	442	3.17293	388	3.74179	335	3.07372	608	5.10214	Nodiff	17	38869859	38921770	+	7061	LASP1	GO:0003779;GO:0005515;GO:0005737;GO:0005856;GO:0005925;GO:0005938;GO:0006811;GO:0015075;GO:0030864;GO:0034220;GO:0045296;GO:0046872;GO:0051015	K24420	-
ENSG00000166002	1145.76	1750.98	540.537	0.308705	-1.6957	6.78625e-09	4.14851e-06	775	63.1757	2045	129.223	1737	84.517	971	68.0842	2977	157.984	2420	126.424	1291	80.9347	1736	93.3716	846	73.697	132	7.39279	966	51.8248	375	22.3241	358	16.4071	431	26.536	813	47.6235	495	26.5195	Down Regulation	11	93478472	93543391	-	1106	SMCO4	GO:0003674;GO:0005515;GO:0005575;GO:0008150;GO:0016020;GO:0016021	-	-
ENSG00000002919	104.209	86.6544	121.764	1.40517	0.490743	0.130639	0.652202	63	1.37429	9	0.152188	98	1.27603	84	1.57614	102	1.44852	153	2.13892	74	1.24145	100	1.43931	74	1.72505	130	1.94835	168	2.4119	113	1.80016	194	2.37925	106	1.74644	115	1.80268	203	2.91035	Nodiff	17	48103357	48123601	+	4133	SNX11	GO:0005515;GO:0005768;GO:0006886;GO:0008289;GO:0015031;GO:0016020;GO:0016050;GO:0035091;GO:1901981	K17924	-
ENSG00000172116	54.0629	98.4505	9.67531	0.0982758	-3.34702	8.31342e-09	4.91268e-06	67	1.14426	159	2.10498	128	1.30484	7	0.102832	137	1.52321	51	0.558198	115	1.51046	91	1.02544	2	0.0365017	2	0.0234676	7	0.0786796	20	0.249446	9	0.0864161	2	0.0257984	41	0.503173	4	0.0448976	Down Regulation	2	86815339	86861924	-	5279	CD8B	GO:0002250;GO:0002376;GO:0005515;GO:0005576;GO:0005886;GO:0005887;GO:0006955;GO:0007169;GO:0009986;GO:0015026;GO:0016020;GO:0016021;GO:0031901;GO:0042101;GO:0042110;GO:0042288;GO:0050776;GO:0050852	K06459	-
ENSG00000002933	7.90703	15.8141	0	0		0.000283825	0.0207064	0	0	24	0.482402	0	0	48	1.07058	0	0	47	0.781021	0	0	8	0.136869	0	0	0	0	0	0	0	0	0	0	0	0	0	0	0	0	Down Regulation	7	150800403	150805118	+	3477	TMEM176A	GO:0005515;GO:0016020;GO:0016021;GO:2001199	-	-
ENSG00000168229	142.319	239.134	45.5041	0.190287	-2.39375	1.06015e-08	6.06266e-06	114	3.37204	322	7.38319	172	3.03678	363	9.23578	162	3.11954	279	5.28882	264	6.00555	153	2.98605	13	0.410925	44	0.894185	35	0.681348	74	1.59851	151	2.51111	21	0.469157	48	1.02026	45	0.874808	Down Regulation	14	52267698	52276724	+	3048	PTGDR	GO:0001785;GO:0004930;GO:0004956;GO:0005515;GO:0005886;GO:0006954;GO:0007165;GO:0007186;GO:0007204;GO:0016020;GO:0016021;GO:0030238;GO:0030431;GO:0043303;GO:0046085;GO:0071799	K04332	-
ENSG00000003056	604.38	539.817	668.944	1.23921	0.309415	0.413329	0.981223	130	3.26932	714	13.9191	543	8.15099	457	9.88574	967	15.8317	886	14.2795	278	5.37674	399	6.6207	594	15.9636	570	9.84862	846	14.0022	807	14.8211	679	9.60029	580	11.0167	571	10.3189	1240	20.495	Nodiff	12	8940361	8949761	-	3585	M6PR	GO:0004888;GO:0005515;GO:0005764;GO:0005765;GO:0005768;GO:0005770;GO:0005794;GO:0005802;GO:0005886;GO:0005887;GO:0006622;GO:0006898;GO:0007041;GO:0008333;GO:0016020;GO:0016021;GO:0019904;GO:0030133;GO:0030669;GO:0032588;GO:0033299;GO:0048471;GO:1905394	K10089	-
ENSG00000109787	266.159	431.818	100.5	0.232737	-2.10323	1.975e-08	1.09415e-05	208	2.76958	506	5.22277	318	2.5274	290	3.32145	469	4.06547	350	2.98665	394	4.03466	841	7.38862	21	0.298814	112	1.0246	42	0.368055	138	1.34191	234	1.75173	91	0.915172	169	1.61703	138	1.20765	Down Regulation	4	38664197	38701517	+	6771	KLF3	GO:0000122;GO:0000785;GO:0000977;GO:0000978;GO:0000981;GO:0003677;GO:0003700;GO:0005515;GO:0005634;GO:0005654;GO:0006357;GO:0030097;GO:0046872;GO:1901653;GO:1990837	K15605	-
ENSG00000003096	0.472463	0.111173	0.833753	7.49961	2.90682	0.486191	1	0	0	0	0	1	0.00776769	0	0	0	0	0	0	0	0	0	0	0	0	1	0.00894091	0	0	0	0	0	0	0	0	0	0	8	0.0684222	Nodiff	X	117897813	118117340	-	6928	KLHL13	GO:0004842;GO:0005515;GO:0005829;GO:0007049;GO:0016567;GO:0031463;GO:0032465;GO:0047485;GO:0051301;GO:0097602	K10447	-
ENSG00000117281	802.582	1504.6	100.563	0.0668369	-3.90321	2.25573e-08	1.21181e-05	377	8.55943	592	10.419	868	11.763	1647	32.1644	641	9.47434	2782	40.4787	2114	36.9121	3101	46.4539	11	0.266887	12	0.187185	51	0.762054	122	2.02282	162	2.06785	243	4.16697	244	3.98085	71	1.05943	Down Regulation	1	145719471	145739288	+	3971	CD160	GO:0001525;GO:0002250;GO:0002376;GO:0002385;GO:0002729;GO:0002819;GO:0002857;GO:0004888;GO:0005102;GO:0005515;GO:0005576;GO:0005886;GO:0014065;GO:0016020;GO:0016525;GO:0019900;GO:0023024;GO:0031225;GO:0031295;GO:0032393;GO:0032394;GO:0032397;GO:0032729;GO:0043323;GO:0045087;GO:0045954;GO:0046658;GO:0050829;GO:0050860;GO:1900280;GO:1905675;GO:2000353	K06542	-
ENSG00000003137	0.234708	0.469416	0	0		0.593128	1	0	0	1	0.0144427	3	0.033363	0	0	0	0	0	0	0	0	0	0	0	0	0	0	0	0	0	0	0	0	0	0	0	0	0	0	Nodiff	2	72129238	72147862	-	4839	CYP26B1	GO:0001709;GO:0001768;GO:0001822;GO:0001972;GO:0004497;GO:0005506;GO:0005515;GO:0005737;GO:0005783;GO:0005789;GO:0006629;GO:0006766;GO:0006805;GO:0006954;GO:0007140;GO:0007283;GO:0008401;GO:0009954;GO:0010628;GO:0016020;GO:0016125;GO:0016491;GO:0016705;GO:0016709;GO:0020037;GO:0030326;GO:0032526;GO:0033189;GO:0034653;GO:0042573;GO:0043231;GO:0043587;GO:0045580;GO:0046872;GO:0048384;GO:0048385;GO:…	K12664	EC:1.14.14.-
ENSG00000173706	377.776	571.948	183.603	0.321014	-1.63929	2.58115e-08	1.34584e-05	315	2.85252	455	3.19396	708	3.82691	506	3.94137	682	4.02059	826	4.79363	427	2.97377	604	3.60888	106	1.02578	166	1.03279	261	1.5555	173	1.14409	293	1.49172	166	1.13537	251	1.63333	238	1.41647	Down Regulation	3	124965710	125055997	-	9956	HEG1	GO:0001570;GO:0001701;GO:0001885;GO:0001886;GO:0001944;GO:0001945;GO:0003017;GO:0003209;GO:0003222;GO:0003281;GO:0005509;GO:0005515;GO:0005576;GO:0005886;GO:0005911;GO:0007043;GO:0007507;GO:0009791;GO:0009897;GO:0009986;GO:0016020;GO:0016021;GO:0030324;GO:0035024;GO:0035264;GO:0045216;GO:0048845;GO:0050878;GO:0055017;GO:0060039;GO:0070161;GO:0090271;GO:1902414;GO:1905709;GO:2000299	K24472	-
ENSG00000003147	17.0512	23.1554	10.9469	0.47276	-1.08082	0.165293	0.713493	39	0.720081	13	0.186063	19	0.209395	0	0	0	0	32	0.378645	29	0.411789	34	0.414202	11	0.21704	12	0.152224	7	0.0850603	9	0.121354	21	0.21799	9	0.125508	4	0.0530712	26	0.315502	Nodiff	7	8113184	8262687	-	4883	ICA1	GO:0000139;GO:0005515;GO:0005737;GO:0005794;GO:0005829;GO:0006836;GO:0012505;GO:0016020;GO:0016021;GO:0019904;GO:0030658;GO:0030667;GO:0030672;GO:0031410;GO:0043231;GO:0045202;GO:0050796;GO:0051049;GO:0140090	K19863	-
ENSG00000115271	335.093	505.36	164.827	0.326157	-1.61636	2.98586e-08	1.4798e-05	287	4.86104	428	5.6194	513	5.18633	240	3.49653	648	7.14511	785	8.52084	378	4.92378	744	8.31451	70	1.267	227	2.64155	182	2.02876	263	3.2531	211	2.00923	174	2.22591	206	2.50724	135	1.50277	Down Regulation	2	162318840	162371595	+	5323	GCA	GO:0005509;GO:0005515;GO:0005576;GO:0005737;GO:0005829;GO:0005886;GO:0016020;GO:0035578;GO:0042803;GO:0046872;GO:0046982;GO:0061025;GO:0070062	K23923	-
ENSG00000003249	0.184438	0.256539	0.112338	0.437896	-1.19134	0.975251	1	0	0	0	0	0	0	1	0.0173801	0	0	0	0	0	0	1	0.0133319	0	0	1	0.0138823	0	0	0	0	0	0	0	0	0	0	0	0	Nodiff	16	90004871	90019890	-	4462	DBNDD1	GO:0005737;GO:0006469	-	-
ENSG00000133134	216.477	368.083	64.8711	0.176241	-2.50438	3.01594e-08	1.4798e-05	266	21.0923	454	27.906	213	10.0813	290	19.7797	139	7.17538	425	21.5972	336	20.49	690	36.1001	13	1.10158	38	2.0702	93	4.85331	38	2.2005	18	0.802446	86	5.15053	218	12.4217	79	4.11701	Down Regulation	X	103309346	103311007	-	1137	BEX2	GO:0005102;GO:0005515;GO:0005634;GO:0005737;GO:0006915;GO:0007049;GO:0007165;GO:0042981;GO:0051726	-	-
ENSG00000003393	414.794	426.453	403.135	0.945323	-0.0811213	0.848368	1	237	0.637586	305	0.636047	442	0.709755	500	1.15701	315	0.551681	430	0.741352	488	1.00965	586	1.04017	201	0.577853	514	0.950035	506	0.895886	336	0.660121	568	0.859091	477	0.969213	468	0.904728	570	1.00781	Nodiff	2	201700267	201782112	-	33513	ALS2	GO:0001662;GO:0001701;GO:0001726;GO:0001881;GO:0005085;GO:0005096;GO:0005515;GO:0005634;GO:0005737;GO:0005769;GO:0005813;GO:0005829;GO:0006979;GO:0007032;GO:0007041;GO:0007409;GO:0007528;GO:0007626;GO:0008104;GO:0008219;GO:0014069;GO:0016020;GO:0016050;GO:0016197;GO:0016601;GO:0030027;GO:0030424;GO:0030425;GO:0030426;GO:0031267;GO:0031982;GO:0032991;GO:0035022;GO:0035249;GO:0042802;GO:0042803;GO:…	K04575	-
ENSG00000124212	186.925	304.749	69.1009	0.226747	-2.14084	3.08847e-08	1.4798e-05	51	0.825503	303	3.80181	357	3.44915	197	2.74279	480	5.05797	574	5.95424	288	3.5851	252	2.69132	23	0.397839	27	0.300261	61	0.649816	39	0.461006	160	1.45602	125	1.52816	122	1.41903	83	0.882954	Down Regulation	20	49503874	49568137	-	5570	PTGIS	GO:0001516;GO:0004497;GO:0005506;GO:0005515;GO:0005615;GO:0005634;GO:0005783;GO:0005789;GO:0005901;GO:0006629;GO:0006631;GO:0006633;GO:0006690;GO:0006693;GO:0008116;GO:0016020;GO:0016021;GO:0016705;GO:0016829;GO:0016853;GO:0019371;GO:0020037;GO:0032088;GO:0034356;GO:0035360;GO:0045019;GO:0045766;GO:0046872;GO:0050728;GO:0071347;GO:0071354;GO:0071456;GO:0097190;GO:0106256;GO:1900119	K01831	EC:5.3.99.4
ENSG00000003400	419.705	471.944	367.466	0.778622	-0.361006	0.183763	0.742762	269	2.71889	568	4.45027	438	2.64246	601	5.22507	629	4.13882	613	3.97068	282	2.19204	258	1.72058	316	3.41316	414	2.87492	286	1.90247	443	3.26991	450	2.55712	420	3.20626	448	3.25386	430	2.8564	Nodiff	2	201182872	201229428	+	8920	CASP10	GO:0004197;GO:0005515;GO:0005737;GO:0005829;GO:0006508;GO:0006915;GO:0006919;GO:0008233;GO:0008234;GO:0016787;GO:0031265;GO:0031625;GO:0032991;GO:0035877;GO:0042981;GO:0043123;GO:0097153;GO:0097190;GO:0097194;GO:0097199;GO:0097200;GO:0097342	K04400	EC:3.4.22.63
ENSG00000121807	1652.06	841.503	2462.62	2.92646	1.54915	4.01141e-08	1.8593e-05	561	13.0593	702	12.6675	988	13.7281	512	10.2519	1556	23.5805	615	9.17481	627	11.2249	990	15.2058	1843	45.8472	2439	39.008	3655	55.9958	2281	38.7771	4204	55.0198	2181	38.3462	1915	32.0337	3501	53.5624	Up Regulation	3	46353864	46360940	+	3873	CCR2	GO:0001650;GO:0001974;GO:0002407;GO:0002548;GO:0002724;GO:0002827;GO:0002829;GO:0004930;GO:0004950;GO:0005515;GO:0005737;GO:0005829;GO:0005886;GO:0005887;GO:0006874;GO:0006935;GO:0006954;GO:0006955;GO:0006959;GO:0006968;GO:0007165;GO:0007186;GO:0007194;GO:0007204;GO:0007259;GO:0009611;GO:0009897;GO:0010574;GO:0010820;GO:0016020;GO:0016021;GO:0016493;GO:0016525;GO:0019221;GO:0019233;GO:0019722;GO:…	K04177	-
ENSG00000003402	2380.8	2617.94	2143.66	0.818836	-0.288354	0.357938	0.93845	2303	9.23719	2122	6.59767	2492	5.96609	1958	6.75518	2822	7.36868	2410	6.19482	2483	7.65919	3270	8.65387	1588	6.80656	2296	6.32709	2390	6.30893	2157	6.31815	3194	7.20247	2211	6.698	2500	7.20556	2688	7.08576	Nodiff	2	201116154	201176687	+	22478	CFLAR	GO:0001666;GO:0002020;GO:0004197;GO:0005123;GO:0005515;GO:0005737;GO:0005829;GO:0006508;GO:0006915;GO:0006919;GO:0007519;GO:0008047;GO:0008234;GO:0010667;GO:0010976;GO:0014732;GO:0014842;GO:0014866;GO:0031264;GO:0031265;GO:0032869;GO:0033574;GO:0042060;GO:0042981;GO:0043066;GO:0043123;GO:0043403;GO:0044877;GO:0045121;GO:0051092;GO:0060544;GO:0070374;GO:0071364;GO:0071392;GO:0071456;GO:0071549;GO:…	K04724	-
ENSG00000003436	19.6266	35.6667	3.58651	0.100556	-3.31392	6.37865e-06	0.00124265	22	0.169325	0	0	88	0.404275	27	0.178748	44	0.220464	58	0.286083	6	0.0355148	47	0.238678	0	0	4	0.0211517	13	0.0658497	3	0.0168622	2	0.00865424	0	0	10	0.055307	0	0	Down Regulation	2	187464230	187565760	-	11714	TFPI	GO:0004866;GO:0004867;GO:0005576;GO:0005615;GO:0005783;GO:0005886;GO:0005901;GO:0007596;GO:0007599;GO:0009986;GO:0010466;GO:0010951;GO:0016020;GO:0030195;GO:0030414;GO:0031225;GO:0043231;GO:0071383	K03909	-
ENSG00000050405	1137.55	1712.17	562.927	0.32878	-1.60481	4.19517e-08	1.8593e-05	1475	21.1386	1211	13.4533	2028	17.3479	926	11.4149	1520	14.1813	2205	20.2516	1284	14.1517	2600	24.5852	265	4.05845	660	6.49851	647	6.10239	582	6.09117	1231	9.91842	621	6.72181	531	5.4684	600	5.65128	Down Regulation	12	50175788	50283520	-	6291	LIMA1	GO:0001725;GO:0001726;GO:0003779;GO:0003785;GO:0005515;GO:0005737;GO:0005829;GO:0005856;GO:0005886;GO:0005903;GO:0005925;GO:0006629;GO:0008202;GO:0008203;GO:0015629;GO:0016020;GO:0016477;GO:0030299;GO:0030835;GO:0031526;GO:0031529;GO:0032154;GO:0042632;GO:0045296;GO:0046872;GO:0051015;GO:0051017;GO:0070161	K23026	-
ENSG00000003509	484.701	514.445	454.957	0.884364	-0.177288	0.497263	1	192	4.74125	559	10.7005	432	6.36754	432	9.17601	578	9.29194	714	11.2994	569	10.806	596	9.71079	257	6.78197	474	8.04186	566	9.19857	518	9.34147	653	9.06578	508	9.47471	490	8.695	615	9.9811	Nodiff	2	37231631	37253403	+	3651	NDUFAF7	GO:0005515;GO:0005615;GO:0005739;GO:0005759;GO:0006479;GO:0008168;GO:0016740;GO:0019899;GO:0019918;GO:0032259;GO:0032981;GO:0035243	K18164	-
ENSG00000176749	40.8583	15.4365	66.2801	4.29372	2.10223	6.58208e-08	2.84603e-05	27	0.616581	2	0.0354043	23	0.313509	0	0	5	0.0743333	22	0.32197	29	0.509313	2	0.0301351	18	0.439268	109	1.71017	89	1.33761	70	1.1674	88	1.12982	56	0.965884	111	1.82151	60	0.900511	Up Regulation	17	32486993	32491253	+	3948	CDK5R1	GO:0000079;GO:0000226;GO:0000307;GO:0001764;GO:0002020;GO:0003779;GO:0004672;GO:0005509;GO:0005515;GO:0005634;GO:0005654;GO:0005737;GO:0005829;GO:0005886;GO:0007158;GO:0007213;GO:0007411;GO:0007413;GO:0007420;GO:0009792;GO:0014069;GO:0016020;GO:0016241;GO:0016301;GO:0016533;GO:0018105;GO:0018107;GO:0019901;GO:0021549;GO:0021722;GO:0021766;GO:0021799;GO:0021819;GO:0030182;GO:0030295;GO:0030424;GO:…	K11716	-
ENSG00000003756	518.266	541.929	494.603	0.91267	-0.131835	0.611324	1	190	1.65395	679	4.58183	529	2.74866	515	3.85616	478	2.70885	621	3.46439	541	3.62182	721	4.14116	274	2.54889	587	3.5107	586	3.35722	524	3.33115	706	3.45521	562	3.69502	585	3.65938	606	3.467	Nodiff	3	50088919	50119021	+	10357	RBM5	GO:0000245;GO:0000381;GO:0000398;GO:0003676;GO:0003677;GO:0003723;GO:0003729;GO:0005515;GO:0005634;GO:0005654;GO:0005681;GO:0006396;GO:0006397;GO:0006915;GO:0008285;GO:0008380;GO:0042981;GO:0043065;GO:0046872	K13094	-
ENSG00000175048	73.9465	30.9266	116.966	3.78206	1.91917	8.52658e-08	3.59903e-05	9	0.0728908	0	0	54	0.261048	40	0.278656	79	0.416528	0	0	47	0.292744	15	0.0801564	48	0.415435	123	0.684418	105	0.55967	203	1.20066	177	0.805942	101	0.61782	155	0.902078	148	0.787778	Up Regulation	6	157381133	157678157	+	11132	ZDHHC14	GO:0005783;GO:0005789;GO:0005794;GO:0006612;GO:0016020;GO:0016021;GO:0016409;GO:0016740;GO:0016746;GO:0018230;GO:0018345;GO:0019706;GO:0032580	K16675	EC:2.3.1.225
ENSG00000003987	36.931	45.242	28.6201	0.632601	-0.660631	0.301574	0.890544	0	0	8	0.0807021	38	0.295172	127	1.4216	85	0.720115	14	0.116759	40	0.400328	45	0.386389	18	0.250322	21	0.187759	27	0.231245	34	0.323123	30	0.219491	52	0.511104	42	0.39276	26	0.222372	Nodiff	8	17296794	17413528	-	6928	MTMR7	GO:0004438;GO:0004725;GO:0005515;GO:0005737;GO:0005829;GO:0006470;GO:0006629;GO:0006661;GO:0012505;GO:0016020;GO:0016311;GO:0016312;GO:0016787;GO:0016791;GO:0046855;GO:0046856;GO:0052629;GO:0052866;GO:0106018	K18083	-
ENSG00000104972	36.6024	65.1725	8.03227	0.123246	-3.02039	1.04322e-07	4.30098e-05	22	0.3605	61	0.77484	45	0.440141	67	0.944357	39	0.41604	88	0.924127	129	1.62567	56	0.605463	5	0.0875556	1	0.0112582	2	0.0215688	10	0.119668	11	0.101339	2	0.0247527	39	0.459229	1	0.0107695	Down Regulation	19	54617158	54638022	+	5502	LILRB1	GO:0016020;GO:0016021	K06512	-
ENSG00000003989	0.46166	0.580589	0.342731	0.590316	-0.760441	0.85717	1	0	0	1	0.00884099	4	0.0272306	0	0	0	0	0	0	0	0	0	0	0	0	2	0.0156718	0	0	1	0.00832905	0	0	0	0	0	0	0	0	Nodiff	8	17497088	17570573	+	7905	SLC7A2	GO:0000064;GO:0005886;GO:0005887;GO:0006865;GO:0015171;GO:0015174;GO:0015179;GO:0015189;GO:0015807;GO:0016020;GO:0016021;GO:0022857;GO:0030054;GO:0055085;GO:0061459;GO:0089718;GO:0097638;GO:0150104;GO:1902475;GO:1903352;GO:1903401;GO:1903826	K13864	-
ENSG00000154589	154.916	264.325	45.507	0.172163	-2.53815	1.98284e-07	7.98906e-05	163	26.2893	323	40.3825	399	38.4114	87	12.0695	403	42.314	139	14.3672	120	14.8845	443	47.1424	11	1.8959	30	3.32429	85	9.02242	34	4.00465	109	9.88368	26	3.1672	98	11.3579	29	3.07398	Down Regulation	8	73991392	74029079	+	559	LY96	GO:0001530;GO:0001875;GO:0002224;GO:0002376;GO:0005515;GO:0005576;GO:0005615;GO:0005886;GO:0006954;GO:0006968;GO:0007166;GO:0010008;GO:0015026;GO:0031226;GO:0031663;GO:0031666;GO:0032496;GO:0032497;GO:0032760;GO:0034142;GO:0035662;GO:0043235;GO:0045087;GO:0046696;GO:0071222	K05400	-
ENSG00000004059	84.9401	54.309	115.571	2.12803	1.08952	0.0110894	0.193598	19	0.938629	56	2.14451	50	1.47437	88	3.7394	64	2.0583	83	2.62775	33	1.25376	36	1.17344	153	8.07724	82	2.78318	55	1.7882	79	2.85011	151	4.1939	85	3.17154	129	4.57944	280	9.09097	Up Regulation	7	127588386	127591700	+	1825	ARF5	GO:0000166;GO:0003924;GO:0005515;GO:0005525;GO:0005737;GO:0005794;GO:0005886;GO:0006886;GO:0006890;GO:0015031;GO:0016020;GO:0016192;GO:0048471;GO:0070062	K07940	-
ENSG00000198932	50.3887	83.9869	16.7906	0.199919	-2.32251	2.26508e-07	8.92342e-05	51	0.677279	82	0.844133	25	0.198168	120	1.37075	70	0.605178	56	0.476597	81	0.827262	151	1.3231	11	0.156107	25	0.228099	11	0.0961397	21	0.203662	18	0.134391	28	0.280845	20	0.190858	12	0.104735	Down Regulation	X	102651092	102659083	+	6789	GPRASP1	GO:0005515;GO:0005634;GO:0005737;GO:0005829;GO:0008333;GO:1990172	K26231	-
ENSG00000004139	20.8524	18.1566	23.5482	1.29695	0.375127	0.322677	0.913578	35	0.284153	0	0	24	0.116303	0	0	0	0	25	0.130074	35	0.218531	8	0.042854	10	0.0867593	29	0.161759	39	0.208383	8	0.0474317	52	0.23735	18	0.110374	31	0.180854	31	0.165409	Nodiff	17	28364356	28404049	+	11105	SARM1	GO:0002376;GO:0003824;GO:0003953;GO:0005515;GO:0005737;GO:0005739;GO:0005829;GO:0005874;GO:0007165;GO:0007399;GO:0009749;GO:0015630;GO:0016787;GO:0019677;GO:0030154;GO:0030424;GO:0030425;GO:0031315;GO:0034128;GO:0035591;GO:0042995;GO:0043523;GO:0045087;GO:0045202;GO:0048678;GO:0048814;GO:0050135;GO:0061809;GO:1901214;GO:1901216;GO:1901564	-	-
ENSG00000150093	1031.44	1528.95	533.937	0.349219	-1.5178	2.33361e-07	8.92613e-05	634	3.92556	1960	9.40736	1973	7.29181	1033	5.50163	1568	6.32041	1177	4.67041	2208	10.5141	1356	5.53973	154	1.01898	669	2.84593	600	2.44498	457	2.06644	785	2.73264	605	2.82929	806	3.58616	843	3.43045	Down Regulation	10	32887273	33005792	-	14561	ITGB1	GO:0000082;GO:0000132;GO:0001618;GO:0001701;GO:0001726;GO:0001968;GO:0002020;GO:0002042;GO:0002052;GO:0003779;GO:0005178;GO:0005515;GO:0005737;GO:0005768;GO:0005886;GO:0005925;GO:0006909;GO:0006968;GO:0007155;GO:0007156;GO:0007159;GO:0007160;GO:0007161;GO:0007229;GO:0007405;GO:0007517;GO:0007520;GO:0008283;GO:0008305;GO:0008354;GO:0008542;GO:0009897;GO:0009986;GO:0010008;GO:0010710;GO:0010763;GO:…	K05719	-
ENSG00000004142	160.311	143.633	176.989	1.23223	0.301266	0.709748	1	14	0.472738	248	6.49148	162	3.26515	44	1.27798	184	4.0448	306	6.62185	85	2.20735	148	3.29739	237	8.55208	150	3.47992	159	3.53347	205	5.05522	182	3.45513	151	3.85105	144	3.49411	274	6.08071	Nodiff	17	28346633	28357527	-	2670	POLDIP2	GO:0003677;GO:0005515;GO:0005634;GO:0005737;GO:0005739;GO:0005759;GO:0005886;GO:0005911;GO:0006281;GO:0006974;GO:0016242;GO:0030496;GO:0042645;GO:0045931;GO:0051894;GO:0070584;GO:0070987;GO:0072686;GO:0090307;GO:1903490;GO:1904531;GO:1990874;GO:2001108	K17809	-
ENSG00000205643	27.8761	8.14972	47.6025	5.841	2.54621	2.36647e-07	8.92613e-05	0	0	0	0	8	0.262991	9	0.426359	5	0.179272	19	0.670617	19	0.804764	7	0.254372	54	3.17819	43	1.62708	31	1.12364	63	2.5339	59	1.82687	37	1.5391	39	1.54348	89	3.22149	Up Regulation	22	46244011	46250311	-	1637	CDPF1	GO:0005515	-	-
ENSG00000004399	7.45292	4.73929	10.1666	2.14516	1.10109	0.106516	0.596047	6	0.0566022	3	0.0219383	1	0.0056309	3	0.0243434	2	0.0122828	5	0.0302286	9	0.0652957	5	0.0311221	12	0.120975	11	0.0712953	3	0.0186258	12	0.0826717	11	0.0583412	7	0.0498759	6	0.0406738	28	0.173601	Nodiff	3	129555214	129606676	-	9557	PLXND1	GO:0001525;GO:0001569;GO:0001822;GO:0002116;GO:0003151;GO:0003279;GO:0005515;GO:0005886;GO:0005887;GO:0007162;GO:0007165;GO:0007416;GO:0008360;GO:0016020;GO:0016021;GO:0017154;GO:0019904;GO:0030027;GO:0030334;GO:0030424;GO:0031258;GO:0032092;GO:0035904;GO:0042995;GO:0043087;GO:0043524;GO:0043542;GO:0044297;GO:0045765;GO:0050772;GO:0060666;GO:0060976;GO:0071526;GO:1902287	K06822	-
ENSG00000152207	39.9068	68.6239	11.1898	0.163059	-2.61653	2.43386e-07	8.98906e-05	36	0.604185	73	0.949707	106	1.06187	71	1.02495	11	0.120184	32	0.344178	74	0.955123	127	1.40633	11	0.197284	12	0.138368	4	0.0441814	14	0.171589	19	0.179276	10	0.126759	7	0.0844204	23	0.253692	Down Regulation	13	48653711	48711226	+	5372	CYSLTR2	GO:0001631;GO:0004930;GO:0004974;GO:0005085;GO:0005515;GO:0005575;GO:0005886;GO:0005887;GO:0006955;GO:0007165;GO:0007186;GO:0007218;GO:0008528;GO:0016020;GO:0016021;GO:0050790;GO:0061737;GO:0071377	K04323	-
ENSG00000004455	2298.97	2521.74	2076.19	0.823316	-0.280483	0.293623	0.882623	2084	10.4574	2219	8.63147	2565	7.68265	2668	11.5158	2478	8.09499	3093	9.94658	1822	7.03131	2315	7.66471	2028	10.8749	2138	7.37092	2257	7.4537	2909	10.6602	2061	5.81442	1629	6.1739	2123	7.65526	2811	9.27044	Nodiff	1	33007986	33080996	-	17967	AK2	GO:0000166;GO:0004017;GO:0004550;GO:0005515;GO:0005524;GO:0005737;GO:0005739;GO:0005758;GO:0006139;GO:0006172;GO:0009117;GO:0009123;GO:0015949;GO:0016301;GO:0016310;GO:0016740;GO:0016776;GO:0019205;GO:0036126;GO:0046033;GO:0046034;GO:0046940;GO:0070062;GO:0097226	K00939	EC:2.7.4.3
ENSG00000150681	167.259	300.105	34.4131	0.11467	-3.12444	2.55856e-07	9.25677e-05	78	2.51064	349	8.70794	361	6.93575	77	2.13187	243	5.09195	293	6.04399	326	8.0699	696	14.7814	4	0.137588	7	0.154801	40	0.84735	150	3.52595	8	0.144771	35	0.850881	40	0.925193	14	0.296162	Down Regulation	1	192158462	192185815	+	2801	RGS18	GO:0003924;GO:0005096;GO:0005515;GO:0005737;GO:0005886;GO:0007186;GO:0008277;GO:0009968;GO:0050790	K16449	-
ENSG00000004468	3843.54	3410.72	4276.36	1.2538	0.326309	0.321079	0.912631	1852	24.3506	3192	32.5336	4578	35.9287	2333	26.3853	4848	41.4972	6730	56.7088	2333	23.5909	1416	12.2843	3127	43.9368	4212	38.0491	4834	41.83	4227	40.5878	5338	39.4592	5761	57.2108	4455	42.0919	5804	50.1543	Nodiff	4	15778275	15853232	+	6857	CD38	GO:0001666;GO:0003953;GO:0005634;GO:0005886;GO:0007165;GO:0007204;GO:0007565;GO:0008284;GO:0009410;GO:0009725;GO:0009986;GO:0010977;GO:0014824;GO:0016020;GO:0016021;GO:0016323;GO:0016740;GO:0016787;GO:0016798;GO:0016849;GO:0019674;GO:0030307;GO:0030667;GO:0030890;GO:0032024;GO:0032355;GO:0032526;GO:0032570;GO:0033194;GO:0034097;GO:0042100;GO:0042802;GO:0043066;GO:0043231;GO:0045779;GO:0045892;GO:…	K01242	-
ENSG00000163606	1662.29	2440.42	884.159	0.362298	-1.46475	3.86676e-07	0.0001371	1738	40.2813	2092	37.585	3324	45.9844	2505	49.939	2912	43.9372	3135	46.5648	1023	18.2343	2300	35.1721	311	7.70274	1229	19.5701	857	13.0721	1290	21.8342	1894	24.6794	1100	19.2556	534	8.89359	864	13.1607	Down Regulation	3	112921205	112975103	-	3890	CD200R1	GO:0005515;GO:0005576;GO:0005886;GO:0007165;GO:0009897;GO:0009986;GO:0016020;GO:0016021;GO:0019763;GO:0032715;GO:0034113;GO:0035556;GO:0038023;GO:0038093;GO:0043235;GO:0140081;GO:0150077;GO:0150079;GO:1901215;GO:1905522;GO:2000405	K21668	-
ENSG00000004478	74.3492	74.8756	73.8228	0.985939	-0.0204297	0.931635	1	93	1.62399	18	0.243654	51	0.531579	74	1.11151	98	1.11408	93	1.04076	70	0.940069	56	0.645217	88	1.64216	37	0.443904	60	0.689549	54	0.688635	101	0.99157	74	0.975986	94	1.17954	136	1.56082	Nodiff	12	2794970	2805423	+	5163	FKBP4	GO:0000413;GO:0003723;GO:0003755;GO:0005515;GO:0005524;GO:0005525;GO:0005528;GO:0005634;GO:0005654;GO:0005737;GO:0005739;GO:0005829;GO:0005856;GO:0005874;GO:0006457;GO:0006463;GO:0006825;GO:0007566;GO:0010977;GO:0016853;GO:0030424;GO:0030521;GO:0030674;GO:0030850;GO:0031072;GO:0031111;GO:0031115;GO:0031503;GO:0032767;GO:0032991;GO:0035259;GO:0042995;GO:0043005;GO:0043025;GO:0044295;GO:0046661;GO:…	K09571	EC:5.2.1.8
ENSG00000169429	142.496	268.909	16.0837	0.059811	-4.06345	4.04577e-07	0.000140634	99	3.44885	184	4.96886	304	6.32134	177	5.30385	733	16.6238	480	10.7163	97	2.59879	127	2.91917	7	0.260596	23	0.550495	35	0.802453	3	0.0763228	5	0.0979286	36	0.947223	28	0.700937	0	0	Down Regulation	4	73740519	73743716	+	2588	CXCL8	GO:0001525;GO:0002237;GO:0005125;GO:0005153;GO:0005515;GO:0005576;GO:0005615;GO:0006935;GO:0006952;GO:0006954;GO:0006955;GO:0007165;GO:0007186;GO:0008009;GO:0008201;GO:0008285;GO:0009605;GO:0010628;GO:0010629;GO:0019722;GO:0030155;GO:0030593;GO:0031328;GO:0031623;GO:0034976;GO:0035556;GO:0042119;GO:0044344;GO:0045091;GO:0045236;GO:0045744;GO:0045766;GO:0048566;GO:0050930;GO:0060354;GO:0061844;GO:…	K10030	-
ENSG00000004487	661.069	682.666	639.472	0.936728	-0.0942986	0.843845	1	359	1.76626	679	2.58958	526	1.54469	838	3.54635	576	1.84488	607	1.91388	1002	3.79129	624	2.02563	360	1.89275	679	2.29517	807	2.61304	667	2.39651	870	2.40646	646	2.4005	871	3.07935	832	2.69026	Nodiff	1	23019443	23083689	+	18325	KDM1A	GO:0000122;GO:0000380;GO:0000781;GO:0000785;GO:0002039;GO:0002052;GO:0003682;GO:0005515;GO:0005634;GO:0005654;GO:0005667;GO:0006325;GO:0006355;GO:0006357;GO:0006482;GO:0010569;GO:0010976;GO:0014070;GO:0016491;GO:0019899;GO:0021987;GO:0030374;GO:0032091;GO:0032451;GO:0032452;GO:0032453;GO:0032454;GO:0032880;GO:0032991;GO:0033169;GO:0033184;GO:0034644;GO:0034720;GO:0035563;GO:0042551;GO:0043392;GO:…	K11450	EC:1.14.99.66
ENSG00000204271	34.7528	60.7867	8.7189	0.143434	-2.80154	4.31781e-07	0.000147204	22	0.125211	4	0.0176474	50	0.169858	76	0.37206	70	0.259362	134	0.488755	67	0.293262	69	0.259112	1	0.00608208	6	0.0234616	6	0.0224742	0	0	8	0.0255983	12	0.0515837	30	0.122694	19	0.07107	Down Regulation	X	56818298	56995827	-	15841	SPIN3	GO:0005515;GO:0005654;GO:0005829;GO:0006355;GO:0007276;GO:0016020;GO:0016021;GO:0035064	-	-
ENSG00000004534	2168.44	1808.96	2527.91	1.39744	0.482788	0.0726614	0.505748	853	10.5363	2055	19.6767	1365	10.064	2442	25.9456	1901	15.2865	2562	20.2808	1571	14.9237	1325	10.7987	1549	20.4467	2791	23.6857	1932	15.7058	2601	23.4625	3451	23.9654	3203	29.8819	3097	27.4893	4113	33.3895	Nodiff	3	49940007	50100045	+	7299	RBM6	GO:0000398;GO:0003676;GO:0003677;GO:0003723;GO:0005515;GO:0005634;GO:0006396	-	-
ENSG00000069020	699.06	365.213	1032.91	2.82823	1.4999	5.22749e-07	0.000174855	205	1.26125	318	1.51661	609	2.23646	89	0.470995	679	2.71959	268	1.05669	416	1.96834	296	1.20159	956	6.28545	1190	5.03015	1532	6.20324	1143	5.13556	1190	4.11618	869	4.0381	1003	4.43435	1043	4.21738	Up Regulation	5	66596380	67169593	+	14654	MAST4	GO:0000166;GO:0000287;GO:0004222;GO:0004672;GO:0004674;GO:0005515;GO:0005524;GO:0005737;GO:0006468;GO:0006508;GO:0007010;GO:0016301;GO:0016310;GO:0016740;GO:0018105;GO:0035556;GO:0046872;GO:0106310	K08789	EC:2.7.11.1
ENSG00000004660	5.24581	3.58358	6.90803	1.92769	0.946871	0.255318	0.840534	1	0.0121294	4	0.0376096	0	0	3	0.0312996	7	0.0552745	9	0.0699597	3	0.0279847	2	0.0160061	2	0.0259239	10	0.0833347	4	0.0319309	0	0	11	0.0750123	7	0.064128	8	0.0697287	25	0.199293	Nodiff	17	3860315	3894891	-	7433	CAMKK1	GO:0000166;GO:0004672;GO:0004674;GO:0004683;GO:0005515;GO:0005516;GO:0005524;GO:0005634;GO:0005654;GO:0005737;GO:0005829;GO:0006468;GO:0016301;GO:0016310;GO:0016740;GO:0035556;GO:0045860;GO:0106310	K00908	EC:2.7.11.17
ENSG00000169129	72.3578	130.93	13.7859	0.105292	-3.24753	6.56698e-07	0.000215591	30	0.460537	51	0.606894	163	1.49358	132	1.74299	113	1.1293	358	3.52203	164	1.93619	68	0.688762	9	0.147644	26	0.274223	9	0.0909281	11	0.123319	19	0.163983	13	0.150729	20	0.220625	16	0.161427	Down Regulation	10	114294824	114404756	-	5873	AFAP1L2	GO:0005737;GO:0005829;GO:0005886;GO:0006954;GO:0007346;GO:0009966;GO:0017124;GO:0030296;GO:0032675;GO:0032757;GO:0035591;GO:0042169;GO:0045742;GO:0045893;GO:0061098	K23782	-
ENSG00000004700	2191.3	2017.85	2364.74	1.17191	0.228862	0.425493	0.988697	941	22.45	1065	19.6959	3230	45.9965	1887	38.7237	1834	28.4848	2384	36.4501	2237	41.0443	2438	38.3775	1174	29.9313	2960	48.5182	2559	40.1799	2160	37.6335	3281	44.0082	2742	49.4088	2952	50.6087	3572	56.008	Nodiff	12	21468910	21501669	-	3779	RECQL	GO:0000166;GO:0000724;GO:0003676;GO:0003677;GO:0003678;GO:0004386;GO:0005515;GO:0005524;GO:0005634;GO:0005654;GO:0005694;GO:0005737;GO:0006260;GO:0006268;GO:0006281;GO:0006310;GO:0009378;GO:0016020;GO:0016787;GO:0016887;GO:0032508;GO:0043138;GO:1990814	K10899	EC:5.6.2.4
ENSG00000073910	87.9806	152.48	23.4812	0.153995	-2.69904	6.98615e-07	0.000225183	42	0.200861	184	0.682124	138	0.393932	57	0.234477	353	1.09903	174	0.533287	147	0.540659	132	0.416521	10	0.0511066	12	0.0394288	25	0.0786861	31	0.108268	28	0.0752843	30	0.108362	55	0.189013	18	0.0565757	Down Regulation	13	31846713	32299125	+	18852	FRY	GO:0000902;GO:0000922;GO:0004857;GO:0005737;GO:0005815;GO:0005856;GO:0005938;GO:0030427;GO:0031175;GO:0043086;GO:1904428	-	-
ENSG00000004766	428.358	460.481	396.235	0.860481	-0.216785	0.537021	1	273	2.57486	352	2.57355	552	3.10761	509	4.1294	393	2.41307	418	2.52658	576	4.17805	474	2.94976	134	1.3506	542	3.51218	464	2.88019	601	4.13961	509	2.69904	386	2.74972	430	2.91435	525	3.25433	Nodiff	7	93232340	93361123	+	9559	VPS50	GO:0000149;GO:0005515;GO:0005768;GO:0005829;GO:0015031;GO:0016020;GO:0032456;GO:0042147;GO:0048471;GO:0055037;GO:0070062;GO:1990745	K23288	-
ENSG00000157800	602.819	876.235	329.404	0.375931	-1.41146	7.61785e-07	0.00024116	565	4.81103	773	5.10233	688	3.49683	732	5.36141	909	5.03896	1192	6.50477	533	3.49041	1464	8.22522	218	1.98371	400	2.34011	378	2.11833	417	2.5931	437	2.09205	303	1.94869	384	2.34965	383	2.14338	Down Regulation	7	140293693	140404433	-	10588	SLC37A3	GO:0005783;GO:0005789;GO:0008643;GO:0016020;GO:0016021;GO:0022857;GO:0030176;GO:0055085	K03447	-
ENSG00000197594	78.9581	143.182	14.7344	0.102907	-3.28059	8.1882e-07	0.000254667	45	0.35517	37	0.226373	99	0.466396	105	0.712839	307	1.57743	318	1.60848	81	0.491664	192	0.999865	0	0	24	0.130143	17	0.0883048	15	0.0864587	0	0	45	0.268254	24	0.136118	3	0.0155617	Down Regulation	6	131808016	131895155	+	11423	ENPP1	GO:0003676;GO:0004115;GO:0004527;GO:0004528;GO:0004551;GO:0005044;GO:0005158;GO:0005509;GO:0005515;GO:0005524;GO:0005576;GO:0005615;GO:0005765;GO:0005886;GO:0005887;GO:0006091;GO:0006796;GO:0006807;GO:0006897;GO:0006955;GO:0008270;GO:0009143;GO:0009986;GO:0010035;GO:0010467;GO:0016020;GO:0016021;GO:0016323;GO:0016787;GO:0016788;GO:0016791;GO:0030247;GO:0030282;GO:0030308;GO:0030318;GO:0030500;GO:…	K01513	-
ENSG00000004777	4.07266	3.61399	4.53132	1.25383	0.326337	0.640243	1	5	0.0857014	1	0.0132867	1	0.0102309	6	0.0884601	1	0.0111585	1	0.0109846	6	0.0790914	4	0.0452371	4	0.0732671	5	0.0588809	1	0.0112805	2	0.0250347	5	0.0481824	8	0.103566	7	0.086218	8	0.0901196	Nodiff	19	35774532	35788822	+	5260	ARHGAP33	GO:0005096;GO:0005515;GO:0005737;GO:0005829;GO:0005886;GO:0007165;GO:0007264;GO:0009636;GO:0015031;GO:0019901;GO:0032991;GO:0035091;GO:0043197;GO:0050790;GO:0061001	K17933	-
ENSG00000197147	126.294	190.664	61.9248	0.324785	-1.62244	8.52208e-07	0.000260121	142	1.54862	76	0.642493	203	1.32144	208	1.95118	158	1.12176	358	2.5021	140	1.1742	208	1.4967	27	0.314666	86	0.644377	27	0.19379	54	0.430074	90	0.551821	90	0.741325	96	0.752331	94	0.673744	Down Regulation	1	89524829	89597861	+	8267	LRRC8B	GO:0005225;GO:0005515;GO:0005737;GO:0005783;GO:0005789;GO:0005886;GO:0005887;GO:0006811;GO:0015698;GO:0016020;GO:0016021;GO:0034702;GO:0098656	K22038	-
ENSG00000004779	3089.09	3256.35	2921.83	0.897271	-0.156384	0.531097	1	3193	185.965	2428	109.618	3740	130.017	2198	110.113	3507	132.971	3713	138.587	2645	118.473	3297	126.698	3433	213.667	2635	105.439	3270	125.341	2535	107.821	3503	114.703	2839	124.884	3302	138.195	3479	133.168	Nodiff	16	23581014	23596316	-	1548	NDUFAB1	GO:0000035;GO:0000036;GO:0005504;GO:0005509;GO:0005515;GO:0005654;GO:0005739;GO:0005743;GO:0005747;GO:0005759;GO:0005762;GO:0006120;GO:0006629;GO:0006631;GO:0006633;GO:0009060;GO:0009249;GO:0016226;GO:0031966;GO:0032981;GO:0042776;GO:0044281;GO:0070469;GO:0071704;GO:1990229	K03955	-
ENSG00000171316	248.197	379.179	117.215	0.30913	-1.69372	8.65701e-07	0.000260121	83	0.396204	398	1.47273	341	0.971608	496	2.03658	305	0.947824	713	2.1812	240	0.881073	489	1.54016	43	0.219351	113	0.3706	93	0.29217	207	0.721614	130	0.348887	144	0.519175	160	0.548836	167	0.523924	Down Regulation	8	60678740	60868028	+	18887	CHD7	GO:0000166;GO:0000785;GO:0000978;GO:0001501;GO:0001568;GO:0001701;GO:0001974;GO:0003007;GO:0003222;GO:0003226;GO:0003677;GO:0003682;GO:0004386;GO:0005515;GO:0005524;GO:0005634;GO:0005654;GO:0005730;GO:0006325;GO:0006338;GO:0006355;GO:0006364;GO:0006366;GO:0007417;GO:0007512;GO:0007605;GO:0007626;GO:0007628;GO:0008015;GO:0009617;GO:0010468;GO:0010880;GO:0016787;GO:0016887;GO:0021545;GO:0021553;GO:…	K14437	EC:5.6.2.-
ENSG00000004799	2.57473	4.6113	0.538159	0.116705	-3.09907	0.374393	0.953108	0	0	0	0	0	0	0	0	39	0.503752	0	0	0	0	0	0	0	0	1	0.0136317	1	0.013058	0	0	0	0	0	0	2	0.0285152	1	0.01304	Nodiff	7	95583499	95596516	-	4544	PDK4	GO:0000166;GO:0004672;GO:0004740;GO:0005515;GO:0005524;GO:0005739;GO:0005759;GO:0005975;GO:0006006;GO:0006468;GO:0006885;GO:0008286;GO:0009267;GO:0010510;GO:0010565;GO:0010906;GO:0016301;GO:0016310;GO:0016740;GO:0042304;GO:0042593;GO:0042594;GO:0045124;GO:0046320;GO:0071398;GO:0072593;GO:2000811	K00898	EC:2.7.11.2
ENSG00000112796	167.61	311.389	23.8299	0.0765275	-3.70788	9.00769e-07	0.000266147	61	1.28646	397	6.49019	74	0.931526	418	7.58267	114	1.56516	367	4.9602	620	10.0559	356	4.95375	0	0	8	0.115916	39	0.541308	66	1.0165	0	0	10	0.159286	80	1.21238	7	0.0970235	Down Regulation	6	46159185	46170980	-	4275	ENPP5	GO:0000210;GO:0005576;GO:0005886;GO:0007154;GO:0008270;GO:0016020;GO:0016021;GO:0016787;GO:0046872	K18398	EC:3.1.-.-
ENSG00000004809	0.238783	0.271795	0.205771	0.757082	-0.401478	1	1	0	0	2	0.0357758	0	0	0	0	0	0	0	0	0	0	0	0	0	0	0	0	1	0.015187	0	0	0	0	0	0	0	0	1	0.015166	Nodiff	6	110424687	110476641	-	3907	SLC22A16	GO:0005275;GO:0005829;GO:0005886;GO:0006811;GO:0007283;GO:0007338;GO:0015101;GO:0015226;GO:0015695;GO:0015837;GO:0015879;GO:0016020;GO:0016021;GO:0022857;GO:0030154;GO:0030317;GO:0046717;GO:0055085;GO:1902603	K08212	-
ENSG00000133789	112.826	173.905	51.7464	0.297556	-1.74877	9.35009e-07	0.000271735	59	0.739615	244	2.37106	297	2.22232	138	1.48803	257	2.09737	135	1.08456	84	0.809829	174	1.4392	31	0.415285	84	0.723468	58	0.478513	77	0.704918	45	0.317152	33	0.312448	39	0.351318	96	0.790927	Down Regulation	11	9664077	9752993	+	7192	SWAP70	GO:0003677;GO:0005085;GO:0005509;GO:0005515;GO:0005524;GO:0005634;GO:0005737;GO:0005829;GO:0005856;GO:0005886;GO:0007204;GO:0008064;GO:0015629;GO:0016020;GO:0016444;GO:0030027;GO:0030835;GO:0032233;GO:0032880;GO:0033633;GO:0042995;GO:0045190;GO:0045296;GO:0050790;GO:0051017;GO:0051056;GO:0060754;GO:1902309	K20072	-
ENSG00000004838	2.8225	2.15839	3.4866	1.61537	0.691862	0.472314	1	0	0	1	0.0241911	0	0	10	0.268432	0	0	1	0.0199996	3	0.0720008	1	0.0205908	1	0.0333493	4	0.0857635	0	0	2	0.0455806	9	0.157906	1	0.0235704	8	0.179402	9	0.184591	Nodiff	3	50341110	50345732	-	2889	ZMYND10	GO:0003341;GO:0005515;GO:0005737;GO:0005815;GO:0005856;GO:0005886;GO:0006457;GO:0016020;GO:0016324;GO:0034451;GO:0036158;GO:0036159;GO:0044183;GO:0044458;GO:0046872;GO:0060090;GO:0061512;GO:0120293;GO:1905505	K24030	-
ENSG00000135919	50.6402	83.0003	18.2802	0.220242	-2.18284	1.1571e-06	0.000330855	40	0.402625	152	1.186	125	0.751012	46	0.39827	54	0.353852	109	0.703126	71	0.549616	54	0.358634	6	0.0645391	17	0.117564	26	0.172237	25	0.18377	8	0.0452722	13	0.0988314	24	0.173594	49	0.324152	Down Regulation	2	223975045	224039318	-	8957	SERPINE2	GO:0004867;GO:0005102;GO:0005515;GO:0005539;GO:0005576;GO:0005615;GO:0005829;GO:0007399;GO:0007596;GO:0008201;GO:0008285;GO:0009611;GO:0010466;GO:0010544;GO:0010757;GO:0010766;GO:0010951;GO:0010955;GO:0014067;GO:0021683;GO:0030154;GO:0030163;GO:0030168;GO:0030195;GO:0030308;GO:0030334;GO:0030414;GO:0031091;GO:0031232;GO:0031594;GO:0032940;GO:0033363;GO:0042177;GO:0042628;GO:0045861;GO:0045879;GO:…	K16643	-
ENSG00000004846	0.513214	0.354715	0.671713	1.89367	0.921184	0.877801	1	0	0	0	0	0	0	0	0	3	0.0200183	0	0	0	0	0	0	0	0	5	0.0352107	0	0	0	0	0	0	0	0	1	0.00736547	0	0	Nodiff	7	20615667	20777038	+	8796	ABCB5	GO:0000166;GO:0001654;GO:0005524;GO:0005886;GO:0005887;GO:0008559;GO:0015562;GO:0016020;GO:0016021;GO:0030154;GO:0042391;GO:0042626;GO:0042908;GO:0055085;GO:0140359	K05660	-
ENSG00000155090	126.43	190.133	62.727	0.329912	-1.59985	1.23564e-06	0.000347705	123	2.90223	115	2.10341	244	3.43647	119	2.41519	258	3.96308	136	2.05651	212	3.847	272	4.2346	20	0.504298	102	1.65353	76	1.18019	98	1.68868	92	1.22044	44	0.784133	76	1.28861	60	0.930442	Down Regulation	8	102648784	102655725	-	3821	KLF10	GO:0000122;GO:0000785;GO:0000978;GO:0000981;GO:0001046;GO:0001228;GO:0003677;GO:0003700;GO:0005515;GO:0005634;GO:0006355;GO:0006357;GO:0007267;GO:0007623;GO:0008285;GO:0009267;GO:0030282;GO:0035019;GO:0042752;GO:0045672;GO:0045892;GO:0045944;GO:0046872;GO:0048511;GO:1990837	K09209	-
ENSG00000004848	0.171365	0	0.342731			0.762432	1	0	0	0	0	0	0	0	0	0	0	0	0	0	0	0	0	0	0	2	0.0397833	0	0	1	0.0211436	0	0	0	0	0	0	0	0	Nodiff	X	25003694	25016420	-	3114	ARX	GO:0000122;GO:0000785;GO:0000977;GO:0000978;GO:0000981;GO:0001227;GO:0001764;GO:0003677;GO:0003682;GO:0005515;GO:0005634;GO:0006355;GO:0006357;GO:0007399;GO:0007411;GO:0007420;GO:0010628;GO:0021759;GO:0021772;GO:0021800;GO:0021831;GO:0021846;GO:0021853;GO:0030154;GO:0030900;GO:0035265;GO:0044241;GO:0046622;GO:0048484;GO:0048666;GO:0050678;GO:0072148;GO:1904936;GO:1990837	K09452	-
ENSG00000129038	18.9877	5.30921	32.6662	6.15274	2.62123	1.27192e-06	0.000352322	0	0	22	0.422749	8	0.118371	0	0	0	0	0	0	1	0.0190643	11	0.179916	25	0.662264	30	0.510937	47	0.766779	17	0.307754	65	0.905887	11	0.205951	46	0.819408	57	0.928638	Up Regulation	15	73925989	73952137	+	3637	LOXL1	GO:0001669;GO:0004720;GO:0005507;GO:0005515;GO:0005576;GO:0005604;GO:0005615;GO:0005737;GO:0016491;GO:0016641;GO:0018057;GO:0018277;GO:0030199;GO:0031012;GO:0032496;GO:0035904;GO:0046872;GO:0062023	K14678	EC:1.4.3.-
ENSG00000004864	166.085	178.273	153.897	0.863267	-0.212121	0.471286	1	83	2.01701	113	2.12867	178	2.58194	165	3.44899	274	4.33478	226	3.51969	189	3.53225	181	2.90218	85	2.20739	189	3.15557	198	3.1667	184	3.26544	256	3.4976	138	2.53291	152	2.65433	183	2.92275	Nodiff	7	96120220	96322147	-	3710	SLC25A13	GO:0000514;GO:0000515;GO:0003333;GO:0005313;GO:0005509;GO:0005739;GO:0005743;GO:0005887;GO:0006094;GO:0006754;GO:0006839;GO:0009066;GO:0015171;GO:0015172;GO:0015183;GO:0015804;GO:0015810;GO:0015813;GO:0016020;GO:0016021;GO:0022857;GO:0042802;GO:0043490;GO:0045333;GO:0046872;GO:0051592;GO:0055085;GO:0070778;GO:0072337	K15105	-
ENSG00000041353	231.066	337.759	124.372	0.368226	-1.44133	1.31489e-06	0.00035862	131	1.65092	240	2.34458	467	3.51291	132	1.43089	358	2.93714	542	4.37744	374	3.62482	491	4.08275	40	0.538698	96	0.831213	161	1.33534	147	1.3529	75	0.531394	214	2.03694	259	2.3455	106	0.877955	Down Regulation	18	54717860	54895516	+	7154	RAB27B	GO:0000166;GO:0003924;GO:0003925;GO:0005515;GO:0005525;GO:0005737;GO:0005768;GO:0005770;GO:0005794;GO:0005795;GO:0005886;GO:0006887;GO:0016020;GO:0016192;GO:0016324;GO:0016787;GO:0017157;GO:0019003;GO:0019904;GO:0030140;GO:0030141;GO:0030667;GO:0031088;GO:0031489;GO:0032585;GO:0042470;GO:0042589;GO:0043231;GO:0045921;GO:0048488;GO:0070062;GO:0070382;GO:0071985;GO:0098993;GO:0099641;GO:1904115	K07886	-
ENSG00000004866	134.939	124.416	145.461	1.16915	0.225458	0.695744	1	89	1.22955	117	1.25297	127	1.04726	132	1.56859	155	1.39404	160	1.41658	102	1.08372	75	0.683651	249	3.6761	150	1.42375	123	1.11834	109	1.09971	143	1.11069	99	1.033	141	1.39977	184	1.67065	Nodiff	7	116953238	117230176	+	6526	ST7	GO:0005515;GO:0016020;GO:0016021;GO:0030198;GO:0045595	-	-
ENSG00000197077	197.5	287.574	107.427	0.373563	-1.42058	1.54535e-06	0.000415091	78	0.427418	217	0.921759	510	1.66811	255	1.20192	306	1.09161	294	1.03246	329	1.38648	323	1.16782	45	0.263513	154	0.579783	191	0.688817	194	0.776344	85	0.261865	64	0.26488	110	0.433145	107	0.385349	Down Regulation	22	24952716	25197448	+	16453	KIAA1671	-	-	-
ENSG00000004897	811.297	942.124	680.47	0.722272	-0.469385	0.104992	0.593525	808	10.6752	914	9.36074	1095	8.63524	615	6.98905	1024	8.80748	1021	8.64482	735	7.46813	996	8.68242	479	6.76287	831	7.54313	792	6.88655	751	7.246	804	5.97202	793	7.91313	677	6.4274	877	7.6151	Nodiff	17	47117703	47189422	-	6824	CDC27	GO:0005515;GO:0005634;GO:0005654;GO:0005680;GO:0005737;GO:0005813;GO:0005819;GO:0005829;GO:0005856;GO:0007091;GO:0007346;GO:0016020;GO:0016021;GO:0016567;GO:0019903;GO:0031145;GO:0045842;GO:0051301;GO:0051445;GO:0070979;GO:0072686	K03350	-
ENSG00000143184	354.077	613.607	94.547	0.154084	-2.69821	1.65982e-06	0.000439183	476	34.9757	702	39.9849	601	26.359	307	19.4033	206	9.85402	513	24.157	517	29.2153	1384	67.0983	25	1.96304	40	2.01932	88	4.25553	85	4.56112	208	8.59256	116	6.43765	123	6.4945	213	10.2861	Down Regulation	1	168576605	168582069	+	1227	XCL1	GO:0001916;GO:0002548;GO:0002690;GO:0002725;GO:0002726;GO:0002826;GO:0005125;GO:0005515;GO:0005576;GO:0005615;GO:0006935;GO:0006954;GO:0006955;GO:0007165;GO:0007186;GO:0007267;GO:0008009;GO:0009615;GO:0010820;GO:0030593;GO:0032689;GO:0032703;GO:0032733;GO:0035782;GO:0042379;GO:0042803;GO:0043433;GO:0043547;GO:0045892;GO:0048020;GO:0048247;GO:0050727;GO:0051209;GO:0051281;GO:0070098;GO:0070374;GO:…	K05507	-
ENSG00000004939	0.774855	0.860274	0.689435	0.801414	-0.319381	0.854278	1	0	0	0	0	1	0.0105004	0	0	1	0.0114524	6	0.0676436	0	0	0	0	1	0.0187993	0	0	0	0	0	0	1	0.00989031	2	0.0265736	0	0	2	0.0231234	Nodiff	17	44248390	44268141	-	5125	SLC4A1	GO:0005452;GO:0005515;GO:0005886;GO:0005887;GO:0006811;GO:0006820;GO:0006821;GO:0006873;GO:0007596;GO:0008509;GO:0009898;GO:0015106;GO:0015108;GO:0015698;GO:0015701;GO:0016020;GO:0016021;GO:0016323;GO:0017121;GO:0022857;GO:0030018;GO:0030492;GO:0030506;GO:0030863;GO:0035811;GO:0042803;GO:0043495;GO:0045852;GO:0048821;GO:0050801;GO:0051354;GO:0051453;GO:0055085;GO:0070062;GO:0072562;GO:0072659;GO:…	K06573	-
ENSG00000143195	51.3761	95.2079	7.54435	0.0792408	-3.65761	1.75122e-06	0.00045121	102	0.659408	177	0.887006	64	0.246962	85	0.472663	32	0.134676	82	0.33973	122	0.60656	20	0.0853101	0	0	4	0.0177664	5	0.0212734	12	0.0566538	8	0.0290766	6	0.0292965	30	0.139366	4	0.0169952	Down Regulation	1	166895711	166975540	-	13946	ILDR2	GO:0005634;GO:0005783;GO:0005789;GO:0005923;GO:0009749;GO:0016020;GO:0016021;GO:0030073;GO:0030154;GO:0031016;GO:0043484;GO:0048873;GO:0050868;GO:0070160;GO:0070161	K25782	-
ENSG00000004948	0.374973	0.525271	0.224675	0.427732	-1.22522	0.852912	1	0	0	3	0.0496599	0	0	0	0	0	0	0	0	0	0	1	0.0140897	0	0	2	0.0293428	0	0	0	0	0	0	0	0	0	0	0	0	Nodiff	7	93424486	93574730	-	4222	CALCR	GO:0001503;GO:0001540;GO:0001635;GO:0001669;GO:0004888;GO:0004930;GO:0004948;GO:0005515;GO:0005886;GO:0005887;GO:0005929;GO:0007165;GO:0007166;GO:0007186;GO:0007188;GO:0007189;GO:0007204;GO:0008528;GO:0010628;GO:0010739;GO:0010942;GO:0016020;GO:0016021;GO:0030279;GO:0030316;GO:0030424;GO:0032841;GO:0033138;GO:0038041;GO:0043488;GO:0051384;GO:0051897;GO:0070374;GO:0097643;GO:0097647;GO:0150056;GO:…	K04576	-
ENSG00000108702	225.207	400.897	49.5179	0.123518	-3.01721	1.75618e-06	0.00045121	67	10.1693	335	39.415	718	65.0485	49	6.39723	489	48.3185	986	95.9091	301	35.1353	446	44.6651	11	1.78419	50	5.21403	39	3.89578	44	4.87712	22	1.87733	59	6.76363	209	22.7953	2	0.199507	Down Regulation	17	34360328	34363233	-	594	CCL1	GO:0002548;GO:0005125;GO:0005576;GO:0005615;GO:0006874;GO:0006935;GO:0006954;GO:0006955;GO:0007165;GO:0007186;GO:0007204;GO:0008009;GO:0016032;GO:0030593;GO:0032740;GO:0043547;GO:0048020;GO:0048245;GO:0048247;GO:0050729;GO:0060090;GO:0070098;GO:0070374;GO:0071346;GO:0071347;GO:0071356;GO:0090026	K05514	-
ENSG00000004961	1044.73	1209.03	880.425	0.72821	-0.457574	0.0773872	0.519273	932	35.863	1126	33.5868	1586	36.4276	1214	40.1817	1574	39.4297	1200	29.5923	647	19.1468	1023	25.9731	1032	42.4367	834	22.0487	1137	28.7941	1073	30.1526	1167	25.2466	546	15.8684	773	21.3743	975	24.6574	Nodiff	X	11111301	11123086	+	2343	HCCS	GO:0004408;GO:0005515;GO:0005739;GO:0005743;GO:0005829;GO:0009887;GO:0016020;GO:0016829;GO:0018063;GO:0020037;GO:0046872	K01764	EC:4.4.1.17
ENSG00000035115	259.029	404.03	114.029	0.28223	-1.82505	1.93866e-06	0.000490979	331	2.68076	658	4.131	363	1.75482	383	2.66813	278	1.46576	164	0.851217	343	2.13641	481	2.57035	78	0.675081	129	0.717805	115	0.612972	161	0.952248	148	0.673895	76	0.464894	144	0.838059	166	0.883588	Down Regulation	2	217730	266398	-	11132	SH3YL1	GO:0005515;GO:0006661;GO:0019902;GO:0032587;GO:0035091;GO:1900027	K20523	-
ENSG00000004975	25.4297	23.5976	27.2617	1.15527	0.208234	0.473578	1	23	0.389707	9	0.118209	22	0.222499	38	0.553825	10	0.110306	18	0.195456	28	0.364862	26	0.29067	15	0.271602	30	0.349235	33	0.36799	20	0.247477	52	0.495352	28	0.358326	25	0.304391	47	0.523383	Nodiff	17	7225342	7234517	-	5321	DVL2	GO:0001843;GO:0001934;GO:0003007;GO:0003151;GO:0005109;GO:0005515;GO:0005634;GO:0005654;GO:0005737;GO:0005829;GO:0005886;GO:0006355;GO:0007379;GO:0007507;GO:0008104;GO:0016020;GO:0016055;GO:0016235;GO:0016328;GO:0016604;GO:0019901;GO:0019904;GO:0022007;GO:0022603;GO:0030136;GO:0030674;GO:0031267;GO:0031410;GO:0035282;GO:0035556;GO:0035567;GO:0042802;GO:0043507;GO:0043547;GO:0043621;GO:0044340;GO:…	K02353	-
ENSG00000114450	99.3443	171.911	26.7776	0.155764	-2.68256	1.97074e-06	0.000492073	50	0.565253	38	0.333009	248	1.67348	66	0.641794	285	2.09751	381	2.76035	121	1.05201	251	1.87225	21	0.253702	19	0.147575	47	0.34969	13	0.107327	32	0.203387	13	0.111001	50	0.406186	44	0.326917	Down Regulation	3	179396088	179451476	-	7975	GNB4	GO:0005515;GO:0005737;GO:0005765;GO:0005829;GO:0005834;GO:0007165;GO:0007186;GO:0021762;GO:0030159;GO:0044297;GO:0044877;GO:0070062	K04538	-
ENSG00000005001	0.553896	0	1.10779			0.224749	0.80441	0	0	0	0	0	0	0	0	0	0	0	0	0	0	0	0	0	0	4	0.103931	0	0	1	0.0276179	4	0.0850467	0	0	0	0	2	0.0497094	Nodiff	16	2852730	2858170	-	2384	PRSS22	GO:0004252;GO:0005576;GO:0005615;GO:0006508;GO:0008233;GO:0008236;GO:0010952;GO:0016504;GO:0016787	K09626	EC:3.4.21.-
ENSG00000134285	712.137	392.058	1032.22	2.63281	1.3966	2.03521e-06	0.000501114	231	4.20142	330	4.65262	319	3.46315	500	7.82228	294	3.48112	572	6.66725	380	5.31531	411	4.93223	1198	23.2848	957	11.9587	879	10.5217	1063	14.1193	1300	13.2932	1063	14.6025	945	12.3509	1489	17.7988	Up Regulation	12	48921518	48926474	-	4957	FKBP11	GO:0000413;GO:0003755;GO:0005783;GO:0016020;GO:0016021;GO:0016853;GO:0061077	K09576	EC:5.2.1.8
ENSG00000005007	35.7329	25.9373	45.5285	1.75533	0.811741	0.140024	0.667658	16	0.161465	3	0.0234681	18	0.108424	19	0.164926	19	0.124824	46	0.297496	41	0.318201	42	0.279656	78	0.841169	25	0.173334	47	0.312153	24	0.176873	48	0.272332	45	0.342989	37	0.268313	74	0.490796	Nodiff	19	18831959	18868230	+	8934	UPF1	GO:0000166;GO:0000184;GO:0000294;GO:0000781;GO:0000785;GO:0000932;GO:0000956;GO:0003677;GO:0003682;GO:0003723;GO:0003724;GO:0004386;GO:0005515;GO:0005524;GO:0005634;GO:0005654;GO:0005737;GO:0005829;GO:0006260;GO:0006281;GO:0006406;GO:0006449;GO:0008270;GO:0010468;GO:0016787;GO:0016887;GO:0032201;GO:0032204;GO:0032508;GO:0035145;GO:0036121;GO:0042162;GO:0044530;GO:0044770;GO:0044877;GO:0046872;GO:…	K14326	-
ENSG00000168386	123.58	189.911	57.2496	0.301455	-1.72998	2.4224e-06	0.000588277	168	2.09408	152	1.46868	233	1.73355	260	2.78764	156	1.26589	107	0.854741	99	0.949031	253	2.08076	10	0.133204	130	1.11331	78	0.63987	75	0.682716	45	0.315354	46	0.433065	90	0.806138	39	0.319493	Down Regulation	3	99828811	100114513	-	7233	FILIP1L	GO:0003674;GO:0005515;GO:0005634;GO:0005737;GO:0008150;GO:0016020	-	-
ENSG00000005020	1049.37	1151.04	947.707	0.823348	-0.280426	0.403681	0.976591	572	9.61953	1175	15.3178	1382	13.8727	1317	19.0512	724	7.92653	1182	12.7392	1306	16.8912	1273	14.1255	405	7.27853	1515	17.5048	1214	13.4366	1120	13.7553	1558	14.7308	433	5.49992	892	10.7796	1575	17.408	Nodiff	7	26667068	26995239	-	5361	SKAP2	GO:0005515;GO:0005654;GO:0005737;GO:0005829;GO:0005886;GO:0007165;GO:0008285;GO:0042113	K23471	-
ENSG00000143185	659.133	1077.11	241.152	0.223888	-2.15915	3.07494e-06	0.000736655	966	154.969	717	89.1632	1091	104.469	860	118.671	554	57.8581	641	65.9009	1371	169.147	1885	199.524	70	12.0004	58	6.39266	210	22.1717	137	16.0502	541	48.7938	178	21.5674	330	38.042	835	88.037	Down Regulation	1	168540768	168543997	-	562	XCL2	GO:0002548;GO:0005125;GO:0005515;GO:0005576;GO:0005615;GO:0006935;GO:0006954;GO:0006955;GO:0007165;GO:0007186;GO:0008009;GO:0008015;GO:0010820;GO:0030593;GO:0043547;GO:0048020;GO:0048247;GO:0070098;GO:0070374;GO:0071346;GO:0071347;GO:0071356	K22675	-
ENSG00000005022	14157.1	16236.5	12077.7	0.743862	-0.426894	0.0959951	0.570694	14480	839.54	14698	660.588	20995	726.583	12926	644.638	16188	611.017	20352	756.216	8425	375.667	16598	634.959	13851	858.194	10660	424.636	14440	551.001	11053	468.001	11225	365.898	12250	536.438	11170	465.381	19001	724.038	Nodiff	X	119468422	119471396	+	1555	SLC25A5	GO:0000295;GO:0003723;GO:0005471;GO:0005515;GO:0005634;GO:0005739;GO:0005743;GO:0005757;GO:0005887;GO:0007059;GO:0008284;GO:0015078;GO:0015207;GO:0015297;GO:0015853;GO:0016020;GO:0016021;GO:0017077;GO:0030183;GO:0030218;GO:0031625;GO:0042645;GO:0046902;GO:0051503;GO:0055085;GO:0071817;GO:0140021;GO:1901029;GO:1901526;GO:1902600;GO:1990544;GO:1990830;GO:1990845	K05863	-
ENSG00000178053	77.8622	124.949	30.775	0.2463	-2.02151	3.22063e-06	0.000761271	60	1.44832	166	3.10614	64	0.922123	143	2.96912	92	1.44573	78	1.20663	209	3.87989	132	2.10234	15	0.386932	47	0.779466	31	0.492478	56	0.987177	30	0.407131	32	0.583409	38	0.659141	21	0.333153	Down Regulation	3	158571163	158607252	+	3735	MLF1	GO:0002318;GO:0003677;GO:0005515;GO:0005634;GO:0005737;GO:0005856;GO:0005929;GO:0006351;GO:0006355;GO:0007049;GO:0019904;GO:0030154;GO:0036064;GO:0042995;GO:0048471;GO:1901796;GO:1902806	K15622	-
ENSG00000005059	836.266	1081.37	591.166	0.546684	-0.871222	0.000899554	0.0457831	549	13.9231	1140	22.4114	950	14.3808	893	19.4802	1716	28.3314	1896	30.8154	417	8.13318	1068	17.8711	651	17.6431	620	10.8029	594	9.91431	434	8.03799	997	14.2154	587	11.2438	482	8.78401	795	13.2508	Nodiff	4	109560209	109688719	+	3555	MCUB	GO:0005654;GO:0005739;GO:0005743;GO:0006811;GO:0006816;GO:0006851;GO:0016020;GO:0016021;GO:0019855;GO:0031224;GO:0031305;GO:0034704;GO:0036444;GO:0043231;GO:0051560;GO:1990246	K22829	-
ENSG00000023445	7506.46	10594.9	4417.98	0.41699	-1.26192	3.29023e-06	0.000767488	6107	73.2367	6762	62.8602	10453	74.8235	6310	65.0892	13137	102.562	11860	91.149	12897	118.946	15553	123.064	2098	26.8867	5358	44.1459	6182	48.7913	7358	64.4399	4703	31.7086	4305	38.9928	6463	55.6951	2286	18.0173	Down Regulation	11	102317450	102339403	+	7518	BIRC3	GO:0004842;GO:0005515;GO:0005634;GO:0005654;GO:0005737;GO:0005829;GO:0006915;GO:0007166;GO:0007249;GO:0007283;GO:0016567;GO:0016740;GO:0031398;GO:0032991;GO:0033209;GO:0034121;GO:0038061;GO:0039535;GO:0042981;GO:0043027;GO:0043066;GO:0043067;GO:0043123;GO:0043154;GO:0044877;GO:0045088;GO:0045121;GO:0046872;GO:0050727;GO:0051726;GO:0052548;GO:0060544;GO:0060546;GO:0061630;GO:0070424;GO:2000116	K16060	-
ENSG00000005073	1.11022	0.580589	1.63985	2.82447	1.49798	0.525747	1	0	0	1	0.0261851	4	0.0806512	0	0	0	0	0	0	0	0	0	0	0	0	2	0.0464164	0	0	8	0.197351	0	0	0	0	1	0.0242738	4	0.0888028	Nodiff	7	27181157	27185232	-	2669	HOXA11	GO:0000978;GO:0000981;GO:0001501;GO:0001656;GO:0001658;GO:0001759;GO:0002062;GO:0002063;GO:0003677;GO:0005634;GO:0005654;GO:0005667;GO:0006355;GO:0006357;GO:0007283;GO:0007338;GO:0007501;GO:0008584;GO:0009653;GO:0009952;GO:0009953;GO:0009954;GO:0010468;GO:0010720;GO:0030326;GO:0030850;GO:0032330;GO:0032332;GO:0032991;GO:0032993;GO:0033574;GO:0035115;GO:0042733;GO:0043627;GO:0045893;GO:0048468;GO:…	K21951	-
ENSG00000174944	1183.54	551.785	1815.3	3.28988	1.71803	3.34624e-06	0.000770417	299	9.32775	745	18.0161	666	12.4015	708	18.9984	370	7.5144	338	6.75753	336	8.0613	782	16.0964	1149	38.3051	3311	70.9661	2739	56.2354	2623	59.7583	1347	23.6251	1806	42.5534	1551	34.7696	1138	23.3324	Up Regulation	3	151212117	151278542	-	2890	P2RY14	GO:0004930;GO:0005886;GO:0007165;GO:0007186;GO:0016020;GO:0016021;GO:0035589;GO:0045028;GO:0045029	K04299	-
ENSG00000005075	1230.1	1208.52	1251.69	1.03572	0.0506312	0.947363	1	935	89.9654	1530	114.118	1139	65.416	548	45.3548	1831	114.694	1636	100.882	739	54.685	1001	63.5499	1444	148.478	1235	81.6427	1506	95.3677	778	54.6685	1968	106.461	1208	87.7893	1208	83.5243	1476	93.3387	Nodiff	7	102473128	102478922	-	937	POLR2J	GO:0000428;GO:0001055;GO:0003677;GO:0003899;GO:0005515;GO:0005634;GO:0005654;GO:0005665;GO:0006351;GO:0006366;GO:0030275;GO:0046983	K03008	-
ENSG00000179820	188.631	102.791	274.471	2.67018	1.41694	3.56485e-06	0.000810226	84	1.76204	102	1.65858	147	1.84056	86	1.55172	117	1.59775	110	1.47875	68	1.097	75	1.03804	189	4.23672	359	5.1739	134	1.84992	107	1.63914	410	4.83528	421	6.67006	345	5.20042	519	7.15511	Up Regulation	19	53864763	53876435	+	4298	MYADM	GO:0001726;GO:0001933;GO:0003674;GO:0005515;GO:0005886;GO:0005911;GO:0010629;GO:0016020;GO:0016021;GO:0030335;GO:0030837;GO:0030864;GO:0031579;GO:0034115;GO:0044860;GO:0045121;GO:0061028;GO:0090038;GO:1900026	-	-
ENSG00000005100	532.565	599.736	465.394	0.775998	-0.365876	0.477381	1	803	12.5059	409	4.93768	693	6.44213	194	2.59884	256	2.59554	376	3.75279	705	8.44402	938	9.63872	275	4.57682	563	6.02413	454	4.65337	531	6.03933	466	4.08025	554	6.51659	636	7.11769	658	6.735	Nodiff	17	5440917	5468982	-	5789	DHX33	GO:0000166;GO:0000182;GO:0003676;GO:0003723;GO:0003724;GO:0003725;GO:0003729;GO:0004386;GO:0005515;GO:0005524;GO:0005634;GO:0005654;GO:0005730;GO:0005737;GO:0006413;GO:0016787;GO:0016887;GO:0032481;GO:0043023;GO:0043410;GO:0045943;GO:0051092;GO:0061702;GO:0072559;GO:0140297;GO:1900227	K17820	EC:3.6.4.13
ENSG00000164930	69.3689	117.057	21.6811	0.185219	-2.4327	3.7358e-06	0.000838333	49	1.08677	30	0.515779	184	2.43589	90	1.71698	74	1.06847	232	3.29759	72	1.22811	230	3.36579	10	0.237014	16	0.243809	29	0.423305	11	0.178168	20	0.249387	27	0.45229	69	1.0997	9	0.131189	Down Regulation	8	103298433	103332866	+	4065	FZD6	GO:0001736;GO:0001843;GO:0001942;GO:0004888;GO:0004930;GO:0005515;GO:0005783;GO:0005789;GO:0005886;GO:0005887;GO:0007165;GO:0007166;GO:0007186;GO:0009986;GO:0016020;GO:0016021;GO:0016055;GO:0016324;GO:0016327;GO:0017147;GO:0030168;GO:0030659;GO:0030901;GO:0031410;GO:0031625;GO:0033278;GO:0035567;GO:0035880;GO:0042472;GO:0042813;GO:0043433;GO:0045177;GO:0048105;GO:0060070;GO:0060071;GO:0090090;GO:…	K02376	-
ENSG00000005102	0.166759	0.333519	0	0		0.72224	1	0	0	0	0	3	0.0603753	0	0	0	0	0	0	0	0	0	0	0	0	0	0	0	0	0	0	0	0	0	0	0	0	0	0	Nodiff	17	43640389	43661922	-	2674	MEOX1	GO:0000785;GO:0000978;GO:0000981;GO:0001228;GO:0001757;GO:0003677;GO:0003682;GO:0003700;GO:0005515;GO:0005634;GO:0005737;GO:0006355;GO:0006357;GO:0043565;GO:0045944;GO:0060218;GO:0061053;GO:0061056;GO:0071837;GO:1990837	K09322	-
ENSG00000144847	9.92097	18.8105	1.03145	0.0548337	-4.18879	4.0607e-06	0.000899852	15	0.27605	28	0.399442	15	0.164772	1	0.0158298	0	0	35	0.412791	12	0.169839	41	0.497848	0	0	0	0	2	0.0242236	5	0.0671986	0	0	1	0.0138997	0	0	1	0.012095	Down Regulation	3	118900557	119146068	-	4899	IGSF11	GO:0005515;GO:0005886;GO:0005911;GO:0007155;GO:0007156;GO:0014069;GO:0016020;GO:0016021;GO:0035255;GO:0045185;GO:0048167;GO:0060076;GO:0061885;GO:0098742;GO:1900273	K06791	-
ENSG00000005108	1.20799	1.62049	0.795487	0.490893	-1.02652	0.512725	1	0	0	0	0	1	0.00493033	0	0	0	0	11	0.0582289	0	0	3	0.01635	0	0	4	0.0227	0	0	2	0.0120643	0	0	0	0	1	0.00593556	0	0	Nodiff	7	11370365	11832198	-	10915	THSD7A	GO:0001525;GO:0005515;GO:0005576;GO:0005886;GO:0016020;GO:0016021;GO:0030154;GO:0031532;GO:0042995	-	-
ENSG00000129422	68.5727	126.653	10.4929	0.0828476	-3.5934	4.48424e-06	0.000972568	163	1.22017	137	0.794974	178	0.795333	36	0.2318	37	0.180311	234	1.12257	12	0.0690835	165	0.814955	3	0.0239986	9	0.0462873	26	0.128091	14	0.0765341	0	0	7	0.0395769	1	0.00537916	37	0.182031	Down Regulation	8	17643795	17801094	-	12044	MTUS1	GO:0005515;GO:0005615;GO:0005634;GO:0005730;GO:0005737;GO:0005739;GO:0005794;GO:0005815;GO:0005819;GO:0005856;GO:0005874;GO:0005886;GO:0008017;GO:0010758;GO:0015630;GO:0016020	-	-
ENSG00000005156	84.912	93.8796	75.9443	0.808953	-0.305871	0.670103	1	101	0.705832	74	0.400877	46	0.191882	213	1.28038	104	0.473152	63	0.282154	41	0.220356	34	0.156775	66	0.492896	94	0.45133	85	0.390941	68	0.347043	78	0.306461	51	0.269191	96	0.482096	133	0.610862	Nodiff	17	34980512	35009743	+	12901	LIG3	GO:0000166;GO:0000724;GO:0003677;GO:0003909;GO:0003910;GO:0005515;GO:0005524;GO:0005634;GO:0005654;GO:0005737;GO:0005739;GO:0006260;GO:0006266;GO:0006273;GO:0006281;GO:0006287;GO:0006288;GO:0006302;GO:0006310;GO:0006974;GO:0007049;GO:0008270;GO:0016874;GO:0043504;GO:0046872;GO:0051052;GO:0051301;GO:0070421;GO:0071897;GO:0090298;GO:0097681	K10776	EC:6.5.1.1
ENSG00000186854	88.4785	131.321	45.6363	0.347518	-1.52484	4.49857e-06	0.000972568	91	0.935396	94	0.749	207	1.27005	107	0.946056	198	1.32497	117	0.770737	114	0.901196	92	0.623963	59	0.648093	27	0.19068	56	0.378839	39	0.292761	12	0.0693483	23	0.178564	62	0.457961	114	0.770142	Down Regulation	2	84821650	84907008	-	8771	TRABD2A	GO:0004175;GO:0004222;GO:0005886;GO:0005887;GO:0006508;GO:0008233;GO:0008237;GO:0016020;GO:0016021;GO:0016055;GO:0016787;GO:0017147;GO:0030178;GO:0031301;GO:0031334;GO:0046872;GO:0060322;GO:1904808	K25185	EC:3.4.-.-
ENSG00000005175	1203.39	1287.18	1119.6	0.869813	-0.201223	0.478585	1	638	10.7515	1235	16.133	1378	13.861	1085	15.7274	1640	17.9921	1537	16.5993	1106	14.3339	1519	16.8898	581	10.463	1362	15.7693	1332	14.7729	1124	13.8328	1750	16.5801	1173	14.9299	1184	14.3378	1634	18.0973	Nodiff	12	47661249	47706030	-	5350	RPAP3	GO:0005515;GO:0005829;GO:0050821;GO:0097255;GO:0101031;GO:1990062	K23002	-
ENSG00000147180	24.5528	43.7389	5.36668	0.122698	-3.02682	4.74305e-06	0.00101307	40	0.714829	63	0.872735	48	0.512011	11	0.169088	1	0.011634	36	0.412298	63	0.865851	65	0.76643	0	0	22	0.270117	8	0.0940902	5	0.0652539	2	0.0200943	1	0.0134975	9	0.115576	1	0.011745	Down Regulation	X	85243991	85273362	+	5045	ZNF711	GO:0000785;GO:0000978;GO:0000981;GO:0003677;GO:0005515;GO:0005634;GO:0006355;GO:0006357;GO:0010468;GO:0043565;GO:0045893;GO:0046872	K24376	-
ENSG00000005187	13.0555	18.8361	7.27491	0.386222	-1.3725	0.227934	0.808514	0	0	0	0	20	0.143314	8	0.0826099	10	0.0781539	1	0.0076936	30	0.276978	86	0.681206	5	0.0641453	17	0.140216	1	0.00790089	0	0	5	0.0337469	6	0.0544033	15	0.129401	17	0.134129	Nodiff	16	20610243	20797581	+	7510	ACSM3	GO:0000166;GO:0004321;GO:0005515;GO:0005524;GO:0005739;GO:0005759;GO:0006629;GO:0006631;GO:0006633;GO:0006637;GO:0008217;GO:0015645;GO:0016874;GO:0018729;GO:0031956;GO:0042632;GO:0043759;GO:0046872;GO:0047760;GO:0050218	K01896	EC:6.2.1.2
ENSG00000184349	28.0808	50.7294	5.43219	0.107082	-3.22321	5.32253e-06	0.00112331	17	0.267251	77	0.93834	63	0.591162	17	0.229878	0	0	55	0.554113	93	1.12438	76	0.788316	7	0.117598	0	0	0	0	7	0.0803641	15	0.132575	6	0.0712413	10	0.112967	2	0.0206639	Down Regulation	5	107376894	107670937	-	5735	EFNA5	GO:0001934;GO:0005168;GO:0005169;GO:0005170;GO:0005515;GO:0005604;GO:0005886;GO:0005901;GO:0005912;GO:0007171;GO:0007399;GO:0007411;GO:0016020;GO:0022407;GO:0022604;GO:0030154;GO:0030297;GO:0031225;GO:0031290;GO:0031362;GO:0032956;GO:0043087;GO:0045499;GO:0046875;GO:0048013;GO:0048668;GO:0048672;GO:0050731;GO:0050919;GO:0051893;GO:0051965;GO:0061178;GO:0070507;GO:0071372;GO:0071944;GO:0098982;GO:…	K05462	-
ENSG00000005189	56.5379	42.3222	70.7537	1.67179	0.74139	0.0567403	0.451317	24	0.526341	48	0.816012	67	0.877055	47	0.88661	20	0.285544	68	0.95572	31	0.522851	27	0.390694	60	1.40617	88	1.32594	84	1.2124	101	1.6176	59	0.727459	75	1.2423	37	0.583096	112	1.61431	Nodiff	16	20806429	20849665	+	4111	REXO5	GO:0003676;GO:0003723;GO:0004518;GO:0004527;GO:0005634;GO:0005730;GO:0016787;GO:0070062;GO:0090305	K14570	EC:3.1.-.-
ENSG00000147571	6.98827	13.5142	0.462376	0.0342142	-4.86926	5.42754e-06	0.00113199	0	0	0	0	15	0.626722	26	1.56545	6	0.273417	28	1.25606	12	0.645995	25	1.15463	0	0	0	0	4	0.184272	0	0	0	0	0	0	0	0	0	0	Down Regulation	8	66176376	66178464	-	1288	CRH	GO:0001963;GO:0005102;GO:0005179;GO:0005184;GO:0005515;GO:0005576;GO:0005615;GO:0006704;GO:0006954;GO:0007165;GO:0007268;GO:0007565;GO:0007567;GO:0007611;GO:0010841;GO:0017045;GO:0030324;GO:0030325;GO:0032811;GO:0035641;GO:0042322;GO:0043025;GO:0045202;GO:0051461;GO:0051464;GO:0070093;GO:2000310	K05256	-
ENSG00000005194	719.033	510.922	927.144	1.81465	0.859691	0.00963276	0.180505	327	8.71464	379	7.82961	533	8.47861	368	8.43583	618	10.722	1198	20.4609	269	5.51333	396	6.96327	997	28.3941	654	11.9747	702	12.3126	1025	19.9489	977	14.6385	866	17.4313	809	15.4929	2128	37.2722	Nodiff	16	57428187	57447420	-	3383	CIAPIN1	GO:0005515;GO:0005634;GO:0005654;GO:0005730;GO:0005737;GO:0005739;GO:0005758;GO:0006915;GO:0008168;GO:0009055;GO:0016226;GO:0022900;GO:0030097;GO:0043066;GO:0046872;GO:0051238;GO:0051536;GO:0051537;GO:0051539	K22746	-
ENSG00000085871	220.2	327.986	112.414	0.342742	-1.54481	5.74434e-06	0.00117457	311	8.83956	439	9.6724	480	8.14343	249	6.08763	170	3.14562	374	6.81252	144	3.1477	322	6.03869	115	3.493	195	3.80795	179	3.34839	61	1.26618	98	1.56602	135	2.89811	106	2.165	59	1.10213	Down Regulation	4	139665768	139740745	+	3172	MGST2	GO:0004364;GO:0004464;GO:0004602;GO:0005515;GO:0005635;GO:0005783;GO:0005789;GO:0005886;GO:0006629;GO:0006691;GO:0006750;GO:0008047;GO:0016020;GO:0016021;GO:0016491;GO:0016740;GO:0016829;GO:0019370;GO:0042802;GO:0043231;GO:0043295;GO:0046466;GO:0050729;GO:0050790;GO:0098869	K00799	EC:2.5.1.18
ENSG00000005206	3.87861	2.29068	5.46654	2.38643	1.25485	0.227412	0.807927	1	0.0121523	2	0.0188403	3	0.0217608	2	0.0209058	3	0.0237338	1	0.00778797	2	0.0186917	4	0.0320727	4	0.0519456	4	0.0333968	7	0.0559846	5	0.0443733	12	0.081986	7	0.064249	4	0.0349301	6	0.0479205	Nodiff	19	2328615	2355095	+	7419	SPPL2B	GO:0000139;GO:0004190;GO:0005515;GO:0005654;GO:0005764;GO:0005765;GO:0005768;GO:0005794;GO:0005813;GO:0005886;GO:0006508;GO:0006509;GO:0008233;GO:0010008;GO:0010803;GO:0015629;GO:0016020;GO:0016021;GO:0016787;GO:0030660;GO:0031293;GO:0033619;GO:0042500;GO:0042803;GO:0050776;GO:0071458;GO:0071556	K09597	EC:3.4.23.-
ENSG00000149212	274.218	422.026	126.411	0.299534	-1.73921	5.82935e-06	0.00117457	192	1.63644	317	2.0944	298	1.51605	352	2.5806	485	2.69109	415	2.2668	353	2.31385	923	5.19061	35	0.318786	191	1.11846	200	1.12187	90	0.560191	181	0.867319	146	0.93986	129	0.790081	188	1.0531	Down Regulation	11	95165513	95232541	-	10578	SESN3	GO:0005515;GO:0005634;GO:0005737;GO:0016239;GO:0016491;GO:0016684;GO:0031932;GO:0032868;GO:0034198;GO:0038203;GO:0042149;GO:0042593;GO:0046626;GO:0051896;GO:0061700;GO:0070728;GO:0071230;GO:0071233;GO:1901031;GO:1904262;GO:1990253	K10141	-
ENSG00000005238	23.9077	21.4312	26.3841	1.23111	0.299962	0.568084	1	14	0.197994	46	0.50429	22	0.185713	0	0	14	0.128896	31	0.280964	26	0.282785	12	0.111975	31	0.468507	16	0.155464	34	0.316457	25	0.258201	37	0.294188	27	0.288402	22	0.223577	35	0.325314	Nodiff	9	35104112	35116341	-	6375	FAM214B	GO:0005515;GO:0005634	-	-
ENSG00000179841	114.871	191.654	38.0878	0.198732	-2.3311	5.83047e-06	0.00117457	209	2.50838	219	2.03747	117	0.838166	0	0	178	1.39077	287	2.20747	180	1.66142	259	2.05099	9	0.115431	50	0.412291	27	0.213267	72	0.631065	26	0.175437	73	0.661731	38	0.327728	44	0.347066	Down Regulation	14	64465499	64474503	+	7512	AKAP5	GO:0005515;GO:0005516;GO:0005768;GO:0005829;GO:0005886;GO:0007165;GO:0007193;GO:0007194;GO:0007268;GO:0008179;GO:0008287;GO:0009898;GO:0010738;GO:0014069;GO:0016020;GO:0017124;GO:0030346;GO:0031698;GO:0032590;GO:0034237;GO:0035254;GO:0043197;GO:0045121;GO:0045202;GO:0045762;GO:0050811;GO:0051018;GO:0060076;GO:0060090;GO:0070886;GO:0097110;GO:0098837;GO:0110165;GO:1900273;GO:1901387;GO:1903078;GO:…	K16522	-
ENSG00000005243	8.17012	9.74378	6.59647	0.676992	-0.562788	0.471591	1	15	0.724741	0	0	13	0.374914	0	0	1	0.0314542	21	0.650245	11	0.408738	12	0.382551	7	0.361427	4	0.132782	6	0.19079	7	0.246993	12	0.325967	5	0.182462	8	0.277756	9	0.285789	Nodiff	17	48026167	48038030	-	1866	COPZ2	GO:0000139;GO:0005737;GO:0005789;GO:0005794;GO:0005801;GO:0005829;GO:0006886;GO:0006890;GO:0006891;GO:0012505;GO:0015031;GO:0016020;GO:0016192;GO:0030126;GO:0030133;GO:0030663;GO:0031410;GO:0033116	K20472	-
ENSG00000034053	11.4314	21.3487	1.51406	0.0709206	-3.81765	6.19164e-06	0.00123245	9	0.118128	50	0.508721	15	0.117516	28	0.316116	9	0.0769023	28	0.235523	5	0.0504708	21	0.181864	0	0	0	0	4	0.0345527	4	0.038341	0	0	3	0.0297401	2	0.0188635	0	0	Down Regulation	15	28884483	29118315	+	6869	APBA2	GO:0001540;GO:0001701;GO:0005515;GO:0005737;GO:0005886;GO:0007268;GO:0007399;GO:0007626;GO:0008021;GO:0010468;GO:0015031;GO:0035264;GO:0042802;GO:0043197;GO:0098685;GO:2000300	K20055	-
ENSG00000005249	38.3614	53.2016	23.5211	0.442113	-1.17751	0.273962	0.860524	0	0	32	0.524734	30	0.378798	200	3.63914	6	0.0826282	95	1.28789	17	0.276566	40	0.558299	0	0	45	0.654017	28	0.389817	39	0.602488	17	0.202181	18	0.28759	27	0.410427	44	0.611722	Nodiff	7	107044705	107161811	+	4262	PRKAR2B	GO:0000166;GO:0001932;GO:0004862;GO:0005515;GO:0005737;GO:0005813;GO:0005829;GO:0005886;GO:0005952;GO:0006631;GO:0007612;GO:0008603;GO:0016020;GO:0016301;GO:0016310;GO:0019901;GO:0019904;GO:0030425;GO:0030552;GO:0031625;GO:0034236;GO:0035556;GO:0043025;GO:0043197;GO:0043198;GO:0045121;GO:0045859;GO:0048471;GO:0050804;GO:0070062;GO:0097332;GO:0097338;GO:0097546;GO:0098794;GO:0098978;GO:2000480	K04739	-
ENSG00000111224	938.83	1333.64	544.017	0.407918	-1.29365	6.2568e-06	0.00123245	841	12.2295	1061	11.9599	1472	12.7766	1428	17.8615	1283	12.1458	1742	16.234	976	10.915	1596	15.313	244	3.79169	680	6.79371	708	6.77575	550	5.84075	766	6.2624	722	7.92975	562	5.8726	663	6.33632	Down Regulation	12	3791047	3873448	-	6200	PARP11	GO:0003950;GO:0005515;GO:0005634;GO:0005635;GO:0005643;GO:0005654;GO:0005829;GO:0006998;GO:0007283;GO:0015031;GO:0016604;GO:0016740;GO:0016757;GO:0016779;GO:0030154;GO:0051028;GO:0070213;GO:0140289;GO:0140803;GO:0140804;GO:1990404	K15259	EC:2.4.2.30
ENSG00000005302	1113.99	1086.48	1141.5	1.05064	0.0712638	0.764993	1	455	4.19446	1011	7.22462	1074	5.90969	1520	12.0528	1137	6.82358	996	5.88423	1187	8.41542	1057	6.42919	649	6.39353	1251	7.92334	1205	7.31078	1512	10.1791	1701	8.81596	1183	8.23683	1285	8.51236	1447	8.76687	Nodiff	X	11758159	11775772	+	9780	MSL3	GO:0000123;GO:0003677;GO:0005515;GO:0005634;GO:0005654;GO:0006325;GO:0006355;GO:0010468;GO:0016573;GO:0016575;GO:0035064;GO:0035267;GO:0043967;GO:0043968;GO:0043984;GO:0046972;GO:0051171;GO:0072487;GO:0080090	K18403	-
ENSG00000005339	329.21	295.589	362.831	1.22749	0.295708	0.344902	0.927648	145	0.844556	177	0.799159	315	1.09513	291	1.45791	272	1.03138	408	1.52295	374	1.6753	343	1.31817	231	1.43782	456	1.82479	426	1.63299	477	2.02896	428	1.40154	333	1.46492	389	1.62814	481	1.84127	Nodiff	16	3725054	3880713	-	15479	CREBBP	GO:0000122;GO:0000123;GO:0000785;GO:0001223;GO:0001666;GO:0002039;GO:0002223;GO:0003682;GO:0003684;GO:0003712;GO:0003713;GO:0003714;GO:0004402;GO:0005515;GO:0005634;GO:0005654;GO:0005667;GO:0005737;GO:0005829;GO:0006354;GO:0006355;GO:0006473;GO:0007165;GO:0008270;GO:0008589;GO:0016407;GO:0016573;GO:0016604;GO:0016740;GO:0016746;GO:0018076;GO:0030511;GO:0031490;GO:0031648;GO:0034212;GO:0034644;GO:…	K04498	EC:2.3.1.48
ENSG00000156869	110.63	188.565	32.6941	0.173384	-2.52796	7.64421e-06	0.00147301	38	0.397263	223	1.80717	336	2.09667	181	1.62762	96	0.653361	470	3.1489	84	0.675358	134	0.924307	35	0.391015	36	0.258573	59	0.405937	25	0.190866	14	0.0822855	16	0.126335	43	0.323032	52	0.357281	Down Regulation	1	99703970	99766635	-	8624	FRRS1	GO:0006879;GO:0016020;GO:0016021;GO:0016491;GO:0016722;GO:0046872	-	-
ENSG00000005379	24.4018	20.5919	28.2116	1.37003	0.454209	0.385211	0.962031	6	0.0474973	45	0.27614	13	0.0614267	12	0.0817105	19	0.0979171	31	0.15727	21	0.127849	15	0.0783476	34	0.287626	38	0.206675	30	0.156297	22	0.127185	40	0.178024	14	0.083706	23	0.130836	44	0.228919	Nodiff	17	58301228	58328795	-	11389	TSPOAP1	GO:0005515;GO:0005737;GO:0005739;GO:0005829;GO:0008150;GO:0030156;GO:0044305;GO:0098978;GO:0099509;GO:0099626	K19922	-
ENSG00000154269	289.93	547.979	31.8808	0.0581788	-4.10336	7.77553e-06	0.0014822	125	2.90083	60	1.07935	192	2.65956	152	3.03413	806	12.1768	1488	22.13	738	13.1713	1014	15.5263	0	0	13	0.207273	13	0.198549	14	0.237265	59	0.769777	97	1.70018	89	1.48417	6	0.0915114	Down Regulation	6	131628442	131747418	+	3885	ENPP3	GO:0002276;GO:0003676;GO:0004528;GO:0005509;GO:0005576;GO:0005886;GO:0006220;GO:0006796;GO:0008270;GO:0009143;GO:0009897;GO:0016020;GO:0016021;GO:0016324;GO:0016787;GO:0033007;GO:0046034;GO:0046872;GO:0047429;GO:0048471;GO:0050728;GO:0055062;GO:0070062;GO:0070667;GO:0090305;GO:0110165	K01513	-
ENSG00000005381	0.251386	0.382968	0.119805	0.312833	-1.67654	0.84936	1	0	0	2	0.0315736	1	0.012156	0	0	0	0	0	0	0	0	0	0	0	0	0	0	0	0	0	0	0	0	1	0.0153817	0	0	0	0	Nodiff	17	58269855	58280935	-	4427	MPO	GO:0001878;GO:0002149;GO:0002679;GO:0003682;GO:0004601;GO:0005515;GO:0005576;GO:0005615;GO:0005634;GO:0005654;GO:0005764;GO:0006952;GO:0006979;GO:0007568;GO:0008201;GO:0009612;GO:0016491;GO:0019430;GO:0020037;GO:0030141;GO:0032094;GO:0032496;GO:0034374;GO:0035578;GO:0042582;GO:0042742;GO:0042744;GO:0043066;GO:0043231;GO:0046872;GO:0050832;GO:0070062;GO:0097013;GO:0098869;GO:1990268	K10789	EC:1.11.2.2
ENSG00000117228	2285.89	3179.4	1392.39	0.43794	-1.19119	7.91634e-06	0.00149299	1781	26.3102	2974	34.0565	3823	33.7101	3160	40.1537	3130	30.1017	4973	47.0809	1811	20.5749	3466	33.7836	1143	18.0442	1223	12.4129	1794	17.4419	1708	18.4265	1074	8.92	1566	17.4728	1709	18.142	1869	18.146	Down Regulation	1	89051882	89065360	-	6103	GBP1	GO:0000139;GO:0000166;GO:0002376;GO:0003779;GO:0003924;GO:0005515;GO:0005525;GO:0005576;GO:0005737;GO:0005794;GO:0005829;GO:0005886;GO:0012506;GO:0015629;GO:0016020;GO:0016787;GO:0019003;GO:0019899;GO:0019955;GO:0030507;GO:0031410;GO:0032703;GO:0042802;GO:0042803;GO:0050848;GO:0050860;GO:0050896;GO:0051607;GO:0051879;GO:0070373;GO:0071346;GO:0071347;GO:0071356;GO:0072665;GO:1900025;GO:1903076;GO:…	K20899	-
ENSG00000005421	0.553287	0.365309	0.741264	2.02914	1.02087	0.753728	1	0	0	1	0.0263034	1	0.0202539	0	0	1	0.0220902	0	0	0	0	0	0	0	0	0	0	0	0	0	0	0	0	0	0	1	0.0243834	7	0.156107	Nodiff	7	95297676	95324532	-	2657	PON1	GO:0004063;GO:0004064;GO:0005509;GO:0005543;GO:0005576;GO:0005615;GO:0005789;GO:0006629;GO:0008203;GO:0009636;GO:0010875;GO:0016787;GO:0019439;GO:0031667;GO:0032411;GO:0034364;GO:0034366;GO:0042803;GO:0043231;GO:0046395;GO:0046434;GO:0046470;GO:0046872;GO:0051099;GO:0070062;GO:0070542;GO:0072562;GO:0102007;GO:1902617	K01045	-
ENSG00000213145	127.58	41.1543	214.005	5.20008	2.37853	8.28388e-06	0.00154586	12	0.43537	59	1.65931	39	0.844574	75	2.34054	58	1.36991	37	0.86029	19	0.53014	22	0.526643	305	11.8252	128	3.19061	102	2.43551	130	3.44441	376	7.66947	179	4.90502	203	5.29243	445	10.6108	Up Regulation	14	105486317	105488947	+	2485	CRIP1	GO:0005737;GO:0006955;GO:0007507;GO:0008270;GO:0008630;GO:0010033;GO:0010043;GO:0010468;GO:0042277;GO:0046872;GO:0060741;GO:0071236;GO:0071493	K24412	-
ENSG00000005436	319.522	346.034	293.011	0.846769	-0.239959	0.347143	0.928552	121	1.99727	95	1.21556	493	4.8573	199	2.82542	361	3.87924	414	4.37943	466	5.91559	647	7.04649	121	2.13436	318	3.60633	418	4.54088	309	3.72481	364	3.37795	300	3.7401	423	5.01735	394	4.27425	Nodiff	2	75652000	75710985	-	5462	GCFC2	GO:0000245;GO:0000398;GO:0003677;GO:0005515;GO:0005634;GO:0005654;GO:0005730;GO:0005829;GO:0006355;GO:0006397;GO:0008380;GO:0045892;GO:0071008	K09061	-
ENSG00000030419	496.43	704.291	288.569	0.40973	-1.28725	9.28361e-06	0.00171437	273	2.01038	385	2.19774	1263	5.55156	487	3.08477	546	2.61755	1154	5.44612	749	4.24187	850	4.13001	124	0.975817	205	1.03718	458	2.2197	466	2.50608	427	1.76784	395	2.19697	226	1.19593	274	1.3261	Down Regulation	2	212999691	213152427	-	12243	IKZF2	GO:0000978;GO:0003674;GO:0003677;GO:0003700;GO:0005515;GO:0005634;GO:0006357;GO:0008150;GO:0046872	K09220	-
ENSG00000005448	556.645	501.895	611.396	1.21818	0.284722	0.250221	0.833191	445	14.0674	599	14.6785	463	8.73637	649	17.6473	546	11.2366	559	11.3248	234	5.68892	279	5.81936	636	21.4853	471	10.2297	593	12.3373	598	13.8054	729	12.9563	484	11.5561	558	12.6756	1333	27.6946	Nodiff	2	74421678	74425755	+	2852	WDR54	GO:0002091;GO:0005515;GO:0031982;GO:0042058;GO:0042803;GO:0043408	K24749	-
ENSG00000107679	363.045	621.006	105.085	0.169218	-2.56305	9.50998e-06	0.00173807	332	2.1788	268	1.36337	293	1.14774	875	4.93931	259	1.10654	630	2.64964	1077	5.43571	1009	4.36906	24	0.168315	63	0.284058	78	0.336889	179	0.857881	87	0.320996	130	0.644368	219	1.03278	178	0.767735	Down Regulation	10	122374696	122432354	+	13738	PLEKHA1	GO:0001553;GO:0005515;GO:0005634;GO:0005654;GO:0005737;GO:0005829;GO:0005886;GO:0007283;GO:0008209;GO:0008210;GO:0008289;GO:0008585;GO:0009791;GO:0014065;GO:0016020;GO:0030165;GO:0031529;GO:0032587;GO:0033327;GO:0035264;GO:0043325;GO:0045184;GO:0048008;GO:0048705;GO:0050853;GO:0051898;GO:0060021;GO:0060325;GO:0070062;GO:0070301	K23796	-
ENSG00000005469	230.419	292.592	168.247	0.575021	-0.798313	0.0366107	0.37441	261	4.71095	216	3.02219	203	2.18706	109	1.69228	230	2.70261	346	4.0023	325	4.5114	547	6.51436	45	0.867984	162	2.00895	186	2.2095	87	1.14678	284	2.88195	202	2.75378	319	4.13753	281	3.33339	Nodiff	7	87345664	87399794	+	4995	CROT	GO:0005515;GO:0005777;GO:0005782;GO:0005829;GO:0006091;GO:0006629;GO:0006631;GO:0006635;GO:0008458;GO:0009437;GO:0015908;GO:0015936;GO:0016740;GO:0016746;GO:0033540;GO:0043231;GO:0051791	K05940	EC:2.3.1.137
ENSG00000118495	59.8012	92.2762	27.3262	0.296135	-1.75567	9.9539e-06	0.00178552	96	1.35026	66	0.719596	55	0.461747	61	0.737996	76	0.695899	99	0.892373	117	1.26559	117	1.0858	13	0.195398	20	0.193269	14	0.129594	22	0.225976	60	0.474457	40	0.424929	43	0.434606	40	0.369758	Down Regulation	6	143940300	144064599	-	6410	PLAGL1	GO:0000122;GO:0000977;GO:0000978;GO:0001227;GO:0001228;GO:0003677;GO:0005515;GO:0005634;GO:0005654;GO:0005794;GO:0006357;GO:0006915;GO:0016604;GO:0043231;GO:0045944;GO:0046872;GO:0051726	K19485	-
ENSG00000005471	6.12083	8.67843	3.56324	0.410585	-1.28425	0.294262	0.882668	2	0.0233328	0	0	1	0.00696358	0	0	1	0.00759492	46	0.343922	20	0.179443	4	0.0307902	0	0	11	0.0881689	3	0.023034	10	0.0851982	2	0.013118	2	0.0176229	1	0.00838336	3	0.0230022	Nodiff	7	87401696	87480435	-	7728	ABCB4	GO:0000166;GO:0005515;GO:0005524;GO:0005548;GO:0005654;GO:0005737;GO:0005829;GO:0005886;GO:0005887;GO:0005925;GO:0006629;GO:0006869;GO:0015629;GO:0016020;GO:0016021;GO:0016324;GO:0030136;GO:0031410;GO:0032376;GO:0032782;GO:0042626;GO:0042908;GO:0042910;GO:0045121;GO:0045332;GO:0046581;GO:0055085;GO:0055088;GO:0061092;GO:0070062;GO:0090554;GO:0090555;GO:0140326;GO:0140359;GO:1901557;GO:1903413;GO:…	K05659	EC:7.6.2.2
ENSG00000156873	114.715	61.3525	168.079	2.73956	1.45394	9.97105e-06	0.00178552	30	0.361306	35	0.326754	66	0.474453	43	0.445452	75	0.588033	108	0.833572	56	0.518683	79	0.627766	107	1.37711	102	0.843996	152	1.20478	201	1.76784	221	1.4964	140	1.27348	174	1.50586	447	3.53812	Up Regulation	16	30748293	30761176	+	7486	PHKG2	GO:0000166;GO:0004672;GO:0004674;GO:0004689;GO:0005515;GO:0005516;GO:0005524;GO:0005829;GO:0005964;GO:0005975;GO:0005977;GO:0005978;GO:0005980;GO:0006091;GO:0006468;GO:0016301;GO:0016310;GO:0016740;GO:0019899;GO:0045819;GO:0050321	K00871	EC:2.7.11.19
ENSG00000005483	3760.76	3655.17	3866.35	1.05778	0.0810363	0.739262	1	1603	10.546	3947	20.129	3543	13.9131	3638	20.5872	4226	18.0998	4024	16.966	3762	19.0342	3874	16.8164	1796	12.6268	5711	25.814	4166	18.038	3909	18.7809	6229	23.0396	4556	22.6386	4005	18.9339	4572	19.7685	Nodiff	7	104940943	105115019	+	13704	KMT2E	GO:0000785;GO:0000791;GO:0002446;GO:0005515;GO:0005634;GO:0005654;GO:0005694;GO:0005737;GO:0005815;GO:0005856;GO:0005886;GO:0006306;GO:0006325;GO:0006355;GO:0007049;GO:0016020;GO:0016604;GO:0016607;GO:0019899;GO:0030218;GO:0032991;GO:0034967;GO:0035064;GO:0035065;GO:0042119;GO:0045893;GO:0046872;GO:0051726;GO:0070210;GO:1900087;GO:1905437	K09189	EC:2.1.1.354
ENSG00000169442	299.342	130.128	468.556	3.60074	1.84829	1.01451e-05	0.00179205	58	5.59867	190	14.2171	163	9.39161	100	8.303	210	13.1966	175	10.8258	59	4.37995	78	4.96784	547	56.4254	338	22.4161	307	19.5033	265	18.6808	591	32.0734	548	39.9528	413	28.6476	1124	71.3074	Up Regulation	1	26317958	26320523	+	934	CD52	GO:0005576;GO:0005886;GO:0007204;GO:0016020;GO:0016021;GO:0031225;GO:0031226;GO:0045730;GO:0097225	K06488	-
ENSG00000005486	127.212	98.0826	156.342	1.59398	0.672638	0.0448357	0.407614	67	2.52744	101	2.95343	94	2.11655	112	3.63414	132	3.24165	114	2.75598	76	2.20485	57	1.41872	216	8.70744	101	2.61766	167	4.14605	145	3.99455	195	4.13562	95	2.7067	124	3.36132	302	7.48728	Nodiff	7	75842602	75888926	+	2390	RHBDD2	GO:0000139;GO:0000839;GO:0004252;GO:0005515;GO:0005654;GO:0005794;GO:0016020;GO:0016021;GO:0030176;GO:0030433;GO:0030968;GO:0048471;GO:0051787	K09652	-
ENSG00000104055	4.73326	0.136722	9.3298	68.2394	6.09253	1.02097e-05	0.00179205	0	0	0	0	0	0	0	0	0	0	0	0	1	0.0188211	0	0	7	0.183068	19	0.319465	20	0.322126	17	0.303827	17	0.233902	0	0	0	0	1	0.0160841	Up Regulation	15	43232590	43266928	-	3684	TGM5	GO:0003810;GO:0005515;GO:0005737;GO:0005886;GO:0008544;GO:0016740;GO:0016746;GO:0018149;GO:0036211;GO:0046872	K05622	EC:2.3.2.13
ENSG00000005513	0.0694805	0.138961	0	0		0.990951	1	0	0	0	0	0	0	1	0.017349	0	0	0	0	0	0	0	0	0	0	0	0	0	0	0	0	0	0	0	0	0	0	0	0	Nodiff	16	981770	986979	+	4470	SOX8	GO:0000122;GO:0000785;GO:0000978;GO:0000981;GO:0000987;GO:0001649;GO:0001701;GO:0001755;GO:0002009;GO:0003677;GO:0003700;GO:0005634;GO:0005667;GO:0005737;GO:0006355;GO:0006357;GO:0007165;GO:0007283;GO:0007422;GO:0008584;GO:0010628;GO:0010817;GO:0014015;GO:0014032;GO:0033690;GO:0035914;GO:0043066;GO:0043565;GO:0045165;GO:0045444;GO:0045662;GO:0045892;GO:0045893;GO:0045944;GO:0046533;GO:0048469;GO:…	K09270	-
ENSG00000105404	24.8289	7.47112	42.1868	5.64664	2.49739	1.11896e-05	0.00194479	6	0.280283	4	0.144846	3	0.0836495	9	0.361632	8	0.243289	22	0.65862	2	0.0718516	5	0.154111	32	1.59745	23	0.738177	12	0.368926	14	0.477604	77	2.02226	60	2.11694	60	2.01409	112	3.43855	Up Regulation	19	41956681	41959321	-	1930	RABAC1	GO:0005515;GO:0005737;GO:0005794;GO:0005886;GO:0008021;GO:0008022;GO:0016020;GO:0016021;GO:0031410;GO:0042802;GO:0045202;GO:0070064	K20359	-
ENSG00000005700	1049.94	1115.31	984.562	0.882767	-0.179895	0.533448	1	453	4.6842	1124	9.00954	1446	8.92485	678	6.03039	1006	6.77208	1274	8.44252	1295	10.2983	1576	10.7525	331	3.6576	1400	9.94606	1196	8.13917	881	6.65283	1579	9.17951	1105	8.62998	1212	9.00578	1306	8.87548	Nodiff	6	82169986	82247754	-	8719	IBTK	GO:0001933;GO:0005515;GO:0005634;GO:0005654;GO:0005737;GO:0016020;GO:0019901;GO:0030292;GO:0051209;GO:0061099	K24810	-
ENSG00000166405	206.948	297.103	116.794	0.393109	-1.347	1.15368e-05	0.00198567	203	2.00263	275	2.10299	324	1.90786	277	2.35052	185	1.18813	283	1.78919	278	2.10916	461	3.0007	52	0.5482	227	1.53857	208	1.35046	93	0.670011	50	0.277316	97	0.722748	176	1.24767	127	0.823418	Down Regulation	11	8106056	8169055	-	9139	RIC3	GO:0000139;GO:0005515;GO:0005783;GO:0005789;GO:0005794;GO:0006457;GO:0007204;GO:0007271;GO:0016020;GO:0016021;GO:0033130;GO:0034394;GO:0043005;GO:0043025;GO:0043231;GO:0044183;GO:0045202;GO:0065003;GO:2000010	K26164	-
ENSG00000005801	1106.42	1178.57	1034.28	0.877569	-0.188415	0.535679	1	550	4.23421	1474	8.79643	1422	6.53439	1102	7.29743	913	4.5758	1454	7.17364	1132	6.70218	1185	6.01928	396	3.25788	1345	7.11407	1228	6.22186	1402	7.88227	1758	7.60902	957	5.56457	1209	6.68833	1095	5.54033	Nodiff	11	3339261	3379222	-	11711	ZNF195	GO:0000978;GO:0000981;GO:0003677;GO:0005634;GO:0006355;GO:0006357;GO:0008270;GO:0046872	K09228	-
ENSG00000104312	144.904	235.481	54.3267	0.230705	-2.11588	1.17096e-05	0.00199604	66	1.94522	90	2.0562	183	3.21937	362	9.17722	186	3.56882	487	9.19854	325	7.36661	183	3.5587	64	2.01574	39	0.789723	53	1.02804	55	1.18381	76	1.25933	31	0.690075	75	1.58843	78	1.51088	Down Regulation	8	89757806	89791064	+	3059	RIPK2	GO:0000166;GO:0001961;GO:0002250;GO:0002376;GO:0002827;GO:0004672;GO:0004674;GO:0004706;GO:0004713;GO:0004715;GO:0005102;GO:0005515;GO:0005524;GO:0005737;GO:0005783;GO:0005829;GO:0005856;GO:0006468;GO:0006915;GO:0006954;GO:0007165;GO:0007249;GO:0007254;GO:0010800;GO:0010942;GO:0016301;GO:0016310;GO:0016740;GO:0018108;GO:0019221;GO:0030274;GO:0031398;GO:0031663;GO:0031982;GO:0032092;GO:0032722;GO:…	K08846	EC:2.7.11.1
ENSG00000005810	1815.55	1871.17	1759.93	0.94055	-0.0884233	0.799883	1	1051	2.77657	1457	2.98376	1813	2.8589	1702	3.86762	1856	3.19206	2746	4.64913	2061	4.18739	1964	3.42345	633	1.78706	2278	4.13471	1766	3.07049	2199	4.24253	2836	4.21223	2009	4.00863	2265	4.29987	2013	3.49511	Nodiff	13	77042474	77327094	-	34127	MYCBP2	GO:0005085;GO:0005515;GO:0005634;GO:0005654;GO:0005737;GO:0005829;GO:0005856;GO:0005886;GO:0007411;GO:0008045;GO:0008270;GO:0008582;GO:0015630;GO:0016020;GO:0016567;GO:0016740;GO:0019222;GO:0021785;GO:0021952;GO:0030424;GO:0031267;GO:0031398;GO:0032880;GO:0032922;GO:0042177;GO:0042802;GO:0042995;GO:0043231;GO:0046872;GO:0048511;GO:0048667;GO:0050790;GO:0050905;GO:0051493;GO:0061630;GO:0110165;GO:…	K10693	EC:2.3.2.33
ENSG00000065361	12.4962	3.35567	21.6367	6.44781	2.68881	1.19625e-05	0.00201972	5	0.0384928	1	0.00596773	2	0.00919042	0	0	2	0.0100237	0	0	5	0.0296033	9	0.0457161	5	0.0411349	42	0.222149	33	0.1672	30	0.168665	6	0.0259694	16	0.0930336	22	0.121707	42	0.212506	Up Regulation	12	56076799	56103505	+	11711	ERBB3	GO:0000166;GO:0003197;GO:0004672;GO:0004713;GO:0004714;GO:0004888;GO:0005515;GO:0005524;GO:0005576;GO:0005615;GO:0005886;GO:0005887;GO:0006468;GO:0007162;GO:0007165;GO:0007169;GO:0007399;GO:0007422;GO:0007507;GO:0008284;GO:0009925;GO:0009968;GO:0010628;GO:0014037;GO:0014065;GO:0014068;GO:0016020;GO:0016021;GO:0016301;GO:0016310;GO:0016323;GO:0016324;GO:0016328;GO:0016740;GO:0018108;GO:0019838;GO:…	K05084	EC:2.7.10.1
ENSG00000005812	588.15	634.861	541.44	0.852847	-0.229642	0.515381	1	222	2.82858	260	2.56796	1231	9.36202	541	5.92914	354	2.93634	530	4.3277	1074	10.524	832	6.99448	136	1.85176	926	8.10612	983	8.24293	648	6.02955	631	4.52007	510	4.90791	487	4.45889	570	4.77312	Nodiff	13	76992598	77027195	-	7076	FBXL3	GO:0000086;GO:0000151;GO:0004842;GO:0005515;GO:0005634;GO:0005737;GO:0005829;GO:0016567;GO:0016604;GO:0019005;GO:0031146;GO:0031648;GO:0042752;GO:0043153;GO:0043161;GO:0048511;GO:0051726	K10269	-
ENSG00000117984	37.7692	16.5271	59.0113	3.57058	1.83616	1.27968e-05	0.0021402	6	0.094953	22	0.269885	16	0.151138	20	0.272249	17	0.175143	21	0.212982	19	0.231244	8	0.0835341	52	0.879411	46	0.500151	48	0.499932	58	0.670315	85	0.75627	72	0.860598	62	0.705068	100	1.04009	Up Regulation	11	1752752	1764573	-	5697	CTSD	GO:0000045;GO:0004175;GO:0004190;GO:0004197;GO:0005515;GO:0005576;GO:0005615;GO:0005764;GO:0005765;GO:0006508;GO:0008233;GO:0010008;GO:0016787;GO:0019886;GO:0035580;GO:0042159;GO:0042470;GO:0043065;GO:0043202;GO:0043280;GO:0045121;GO:0062023;GO:0070001;GO:0070062;GO:0070201;GO:1904724;GO:1904813	K01379	EC:3.4.23.5
ENSG00000005844	826.78	599.001	1054.56	1.76053	0.816011	0.00343928	0.102819	141	1.28875	691	4.89585	666	3.63346	695	5.46404	594	3.53447	683	4.00071	732	5.14543	541	3.2626	586	5.72373	980	6.15408	848	5.10104	822	5.48676	1906	9.79431	1227	8.47043	1511	9.92423	1768	10.6205	Nodiff	16	30472658	30523567	+	9864	ITGAL	GO:0002291;GO:0005178;GO:0005515;GO:0005886;GO:0006909;GO:0006954;GO:0007155;GO:0007157;GO:0007159;GO:0007160;GO:0007165;GO:0007229;GO:0008305;GO:0009897;GO:0009986;GO:0016020;GO:0016021;GO:0030369;GO:0033627;GO:0034687;GO:0035579;GO:0035683;GO:0043113;GO:0044877;GO:0046872;GO:0050839;GO:0070062;GO:0098609	K05718	-
ENSG00000028310	138.045	73.4642	202.626	2.75815	1.4637	1.31609e-05	0.00218053	24	0.226598	45	0.32935	69	0.388858	78	0.633459	100	0.614657	77	0.46591	82	0.595415	109	0.67903	201	2.02802	130	0.843287	156	0.969354	158	1.08942	261	1.38544	164	1.1695	249	1.68938	496	3.07779	Up Regulation	5	850291	892801	-	9549	BRD9	GO:0000785;GO:0003676;GO:0005515;GO:0005634;GO:0005654;GO:0006325;GO:0006338;GO:0006357;GO:0008150;GO:0008284;GO:0016514;GO:0045596;GO:0070577;GO:0140288;GO:1902459	K22184	-
ENSG00000005882	24.4459	21.1577	27.7342	1.31083	0.390481	0.391242	0.967946	10	0.164792	37	0.472648	6	0.0590179	41	0.581165	22	0.236019	32	0.33795	6	0.0760411	8	0.0869848	32	0.563531	23	0.260406	23	0.249446	25	0.300864	35	0.324269	22	0.273823	22	0.26052	62	0.671491	Nodiff	17	50094737	50112152	+	5471	PDK2	GO:0000166;GO:0004672;GO:0004740;GO:0005515;GO:0005524;GO:0005654;GO:0005739;GO:0005759;GO:0005829;GO:0005967;GO:0005975;GO:0006006;GO:0006111;GO:0006468;GO:0006885;GO:0008286;GO:0010510;GO:0010565;GO:0010906;GO:0016301;GO:0016310;GO:0016740;GO:0031670;GO:0034614;GO:0042593;GO:0042803;GO:0050848;GO:0072332	K00898	EC:2.7.11.2
ENSG00000072682	542.586	295.228	789.944	2.67571	1.41992	1.34433e-05	0.0022067	53	0.471797	81	0.558939	382	2.02973	378	2.89434	688	3.98708	526	3.00076	155	1.06114	175	1.02786	639	6.07871	924	5.65117	994	5.82342	1273	8.27565	970	4.85458	703	4.72657	492	3.14722	894	5.23033	Up Regulation	5	132190147	132295315	-	10128	P4HA2	GO:0004656;GO:0005506;GO:0005515;GO:0005654;GO:0005783;GO:0005788;GO:0005829;GO:0009055;GO:0016491;GO:0016705;GO:0018401;GO:0019511;GO:0022900;GO:0031418;GO:0043231;GO:0046872;GO:0051213	K00472	EC:1.14.11.2
ENSG00000005884	6.25422	3.29664	9.21179	2.79429	1.48248	0.0777957	0.520312	1	0.0091979	5	0.0356499	6	0.0329409	2	0.0158233	0	0	0	0	3	0.0212212	9	0.0546195	10	0.0982924	10	0.0631939	17	0.102908	7	0.0470198	15	0.0775676	3	0.0208411	4	0.0264381	15	0.0906759	Nodiff	17	50055968	50090481	+	9802	ITGA3	GO:0001764;GO:0001968;GO:0002020;GO:0005178;GO:0005515;GO:0005518;GO:0005886;GO:0005925;GO:0007155;GO:0007160;GO:0007229;GO:0007266;GO:0007507;GO:0007613;GO:0008305;GO:0009410;GO:0009897;GO:0009986;GO:0010628;GO:0010634;GO:0010811;GO:0010976;GO:0016020;GO:0016021;GO:0016323;GO:0017015;GO:0019904;GO:0030111;GO:0030324;GO:0030426;GO:0030510;GO:0031345;GO:0031527;GO:0033627;GO:0034667;GO:0034698;GO:…	K06482	-
ENSG00000105205	10.4235	18.5764	2.27059	0.12223	-3.03233	1.50357e-05	0.00244544	11	1.57169	26	2.8797	2	0.170569	23	2.82671	25	2.32542	36	3.29642	9	0.988956	12	1.13129	0	0	6	0.588995	0	0	7	0.730409	0	0	0	0	7	0.718711	0	0	Down Regulation	19	39731255	39738029	-	631	CLC	GO:0002667;GO:0002724;GO:0005515;GO:0005737;GO:0005829;GO:0030246;GO:0042802;GO:0046006;GO:0062023;GO:0070231;GO:0097153	K13334	EC:3.1.1.5
ENSG00000005889	7613.83	8656.39	6571.27	0.759124	-0.397593	0.236443	0.821896	2465	24.5921	6227	48.1568	11720	69.7916	9949	85.3763	6482	42.0993	7071	45.2091	14351	110.109	9783	64.3973	1328	14.1582	8534	58.4949	7513	49.3293	12724	92.7037	8381	47.0084	5805	43.7413	10131	72.6296	4870	31.9315	Nodiff	X	24149173	24216255	+	9037	ZFX	GO:0000785;GO:0000978;GO:0001228;GO:0003677;GO:0005634;GO:0005654;GO:0005694;GO:0005730;GO:0006355;GO:0006357;GO:0043035;GO:0045944;GO:0046872	-	-
ENSG00000035862	14.0126	26.4767	1.54847	0.0584843	-4.09581	1.51901e-05	0.0024481	22	0.352117	0	0	59	0.563653	41	0.564451	25	0.26049	52	0.533375	1	0.012309	10	0.105604	1	0.0171039	1	0.0109964	0	0	2	0.0233769	6	0.0539903	1	0.0120886	0	0	4	0.0420761	Down Regulation	17	78852977	78925387	-	5633	TIMP2	GO:0002020;GO:0004857;GO:0005515;GO:0005576;GO:0005615;GO:0008191;GO:0008270;GO:0009725;GO:0010033;GO:0010466;GO:0010951;GO:0030414;GO:0031012;GO:0034097;GO:0035580;GO:0046872;GO:0051045;GO:0062023;GO:0140678;GO:1904724;GO:1904813;GO:1905049	K22583	-
ENSG00000005893	1831.03	1831.58	1830.48	0.999398	-0.000868351	0.931168	1	659	6.31795	1877	13.9494	2694	15.4165	2155	17.7712	1891	11.8024	2146	13.1852	1633	12.0403	1452	9.1849	865	8.86213	2476	16.309	2719	17.1559	2561	17.9306	2315	12.4779	1614	11.6871	1807	12.4489	1995	12.5703	Nodiff	X	120426148	120469365	-	9404	LAMP2	GO:0000421;GO:0005515;GO:0005615;GO:0005764;GO:0005765;GO:0005768;GO:0005770;GO:0005886;GO:0006605;GO:0006914;GO:0009267;GO:0010008;GO:0016020;GO:0016021;GO:0017038;GO:0019899;GO:0019904;GO:0030670;GO:0031088;GO:0031410;GO:0031647;GO:0031902;GO:0035577;GO:0043202;GO:0043231;GO:0044754;GO:0046716;GO:0050821;GO:0061684;GO:0061740;GO:0070062;GO:0072594;GO:0097352;GO:0097637;GO:0098857;GO:0101003;GO:…	K06528	-
ENSG00000126264	120.288	50.2474	190.329	3.78784	1.92138	1.58089e-05	0.00252487	55	8.79199	61	7.55881	42	4.00746	57	7.83751	45	4.683	54	5.53202	30	3.68813	26	2.7423	212	36.2152	194	21.3065	53	5.57587	51	5.95372	369	33.1628	302	36.4621	199	22.8591	300	31.5179	Up Regulation	19	35902529	35904377	+	564	HCST	GO:0005102;GO:0005515;GO:0005886;GO:0006468;GO:0009986;GO:0014068;GO:0016020;GO:0016021;GO:0043548;GO:0050776	K07988	-
ENSG00000005961	0.452637	0.136722	0.768553	5.62129	2.4909	0.566715	1	0	0	0	0	0	0	0	0	0	0	0	0	1	0.012175	0	0	0	0	2	0.0217533	1	0.0104189	1	0.0115612	0	0	0	0	2	0.0227521	1	0.0104045	Nodiff	17	44372180	44389649	-	5695	ITGA2B	GO:0001525;GO:0005178;GO:0005515;GO:0005886;GO:0005925;GO:0007155;GO:0007160;GO:0007229;GO:0008305;GO:0009897;GO:0009986;GO:0016020;GO:0016021;GO:0031092;GO:0033627;GO:0042802;GO:0046872;GO:0050840;GO:0060090;GO:0070062;GO:0072562;GO:0098609	K06476	-
ENSG00000105854	696.996	985.952	408.039	0.413853	-1.27281	1.60881e-05	0.00254651	579	13.58	743	13.5085	1037	14.5176	828	16.7043	1094	16.7042	1177	17.6914	1101	19.8595	1131	17.5025	179	4.48646	319	5.1404	464	7.16226	136	2.32945	518	6.83047	446	7.9007	908	15.3034	781	12.0388	Down Regulation	7	95404862	95435329	-	3844	PON2	GO:0004064;GO:0005576;GO:0005634;GO:0005739;GO:0005764;GO:0005886;GO:0006979;GO:0009636;GO:0016020;GO:0016021;GO:0016787;GO:0019439;GO:0042802;GO:0043231;GO:0046872;GO:0102007	K01045	-
ENSG00000005981	0.381698	0.763396	0	0		0.385282	0.962031	0	0	1	0.0151733	0	0	0	0	2	0.0254857	0	0	2	0.0301072	1	0.0129151	0	0	0	0	0	0	0	0	0	0	0	0	0	0	0	0	Nodiff	7	95478444	95540233	+	4606	ASB4	GO:0004842;GO:0005515;GO:0005829;GO:0016567;GO:0019899;GO:0031462;GO:0031466;GO:0031625;GO:0035556;GO:0051865;GO:0061630;GO:2001214	K10326	-
ENSG00000162836	257.623	156.108	359.138	2.30058	1.202	1.7915e-05	0.00277947	200	1.50351	154	0.89742	65	0.291665	26	0.168123	174	0.851554	233	1.12253	138	0.797838	167	0.82834	171	1.37373	479	2.47399	329	1.62774	332	1.82267	540	2.28229	529	3.0036	438	2.36609	413	2.0405	Up Regulation	1	147629652	147670524	-	11993	ACP6	GO:0002244;GO:0003993;GO:0005737;GO:0005739;GO:0005759;GO:0006629;GO:0006644;GO:0006654;GO:0016311;GO:0016787;GO:0016791;GO:0052642;GO:2001311	K14395	EC:3.1.3.2
ENSG00000006007	399.538	383.703	415.372	1.08253	0.114413	0.584498	1	438	8.99525	209	3.32724	588	7.20796	191	3.37405	425	5.68218	278	3.65889	300	4.73828	456	6.17903	328	7.19853	440	6.20838	618	8.35295	421	6.31415	565	6.52361	331	5.13426	401	5.91787	569	7.68003	Nodiff	16	19501693	19522123	-	4390	GDE1	GO:0004622;GO:0005515;GO:0005886;GO:0006580;GO:0006629;GO:0006644;GO:0008081;GO:0008889;GO:0016020;GO:0016021;GO:0016787;GO:0030659;GO:0031410;GO:0046475;GO:0046872;GO:0047395;GO:0070291	K19179	EC:3.1.4.44
ENSG00000077238	533.199	755.839	310.559	0.41088	-1.28321	1.79966e-05	0.00277947	325	4.97983	1209	14.3601	721	6.5942	884	11.651	679	6.7731	1033	10.1437	286	3.37021	802	8.10815	266	4.35555	305	3.21083	296	2.98493	390	4.36405	496	4.2728	361	4.17781	322	3.54543	277	2.78947	Down Regulation	16	27313668	27364778	+	5884	IL4R	GO:0002376;GO:0002532;GO:0002639;GO:0004896;GO:0004913;GO:0005515;GO:0005576;GO:0005615;GO:0005654;GO:0005886;GO:0005887;GO:0006955;GO:0007165;GO:0009897;GO:0016020;GO:0016021;GO:0016064;GO:0019221;GO:0030728;GO:0032722;GO:0034451;GO:0035771;GO:0042127;GO:0042832;GO:0043032;GO:0043235;GO:0043306;GO:0043627;GO:0045063;GO:0045064;GO:0045626;GO:0045630;GO:0120162;GO:1901741;GO:1990834	K05071	-
ENSG00000006015	171.682	137.701	205.663	1.49355	0.578745	0.723984	1	52	1.39075	124	2.57079	68	1.08555	256	5.88929	161	2.80322	357	6.11898	41	0.843313	42	0.741158	587	16.777	115	2.11314	86	1.51375	95	1.85551	157	2.36072	157	3.17143	124	2.38313	218	3.83189	Nodiff	19	18588685	18592337	+	3371	REX1BD	GO:0005515	-	-
ENSG00000173068	18.4327	34.1176	2.7477	0.0805363	-3.63422	1.80302e-05	0.00277947	28	0.164704	36	0.164153	90	0.315998	40	0.202388	0	0	2	0.0075395	36	0.162858	24	0.0931482	3	0.0188581	5	0.020207	7	0.0270992	1	0.00429576	0	0	1	0.0044428	3	0.0126809	3	0.0115979	Down Regulation	9	16409503	16870843	-	15327	BNC2	GO:0000182;GO:0000785;GO:0003416;GO:0003677;GO:0005515;GO:0005634;GO:0005654;GO:0006355;GO:0008270;GO:0043586;GO:0046872;GO:0060021;GO:0060485	K24146	-
ENSG00000006016	0.416723	0.354715	0.478732	1.34962	0.432557	1	1	0	0	0	0	0	0	0	0	3	0.0593464	0	0	0	0	0	0	2	0.0649452	0	0	0	0	0	0	0	0	1	0.0229507	0	0	0	0	Nodiff	19	18572220	18607741	-	2967	CRLF1	GO:0001657;GO:0004896;GO:0005125;GO:0005127;GO:0005515;GO:0005576;GO:0005615;GO:0005829;GO:0008284;GO:0009897;GO:0019221;GO:0019955;GO:0042531;GO:0043235;GO:0043524;GO:0097058;GO:2000672	K24481	-
ENSG00000123836	779.877	1149.63	410.126	0.356747	-1.48703	1.92546e-05	0.00294263	127	1.1252	1752	12.0326	1389	7.34556	1157	8.81736	1024	5.90627	1189	6.75109	1036	7.05905	1554	9.08436	73	0.691163	630	3.83489	727	4.23909	509	3.29335	381	1.89781	431	2.88413	644	4.1001	281	1.63623	Down Regulation	1	207034366	207081024	+	10176	PFKFB2	GO:0000166;GO:0003824;GO:0003873;GO:0004331;GO:0005515;GO:0005524;GO:0005654;GO:0005737;GO:0005829;GO:0006000;GO:0006003;GO:0006007;GO:0006089;GO:0006090;GO:0006096;GO:0008152;GO:0009749;GO:0016301;GO:0016310;GO:0016740;GO:0016787;GO:0019900;GO:0019901;GO:0032024;GO:0033133;GO:0046835	K19029	-
ENSG00000006025	12.5674	9.65848	15.4764	1.60236	0.680199	0.176161	0.731808	14	0.192059	1	0.0106342	9	0.0736961	2	0.0236001	16	0.142894	10	0.0879168	5	0.0527517	15	0.135773	7	0.102621	11	0.103678	11	0.0993141	16	0.160295	23	0.177392	19	0.196866	17	0.167586	40	0.360643	Nodiff	17	47807372	47821834	-	6572	OSBPL7	GO:0005515;GO:0005654;GO:0005737;GO:0005776;GO:0005783;GO:0005789;GO:0005829;GO:0005886;GO:0006699;GO:0006869;GO:0008289;GO:0010506;GO:0015248;GO:0015485;GO:0015918;GO:0016020;GO:0032934;GO:0043231;GO:0071397;GO:0097038;GO:1901800	K20463	-
ENSG00000118785	1319.32	2486.28	152.374	0.0612859	-4.0283	1.97703e-05	0.00299562	2015	25.0577	5047	48.6517	1279	9.49362	940	10.0548	5891	47.6916	1449	11.5478	1598	15.2828	421	3.45433	18	0.239204	60	0.512629	269	2.20156	269	2.44293	129	0.901894	124	1.16466	471	4.2089	14	0.114421	Down Regulation	4	87975667	87983532	+	7250	SPP1	GO:0001503;GO:0001649;GO:0005125;GO:0005178;GO:0005515;GO:0005576;GO:0005615;GO:0005788;GO:0005794;GO:0006710;GO:0006954;GO:0007155;GO:0007165;GO:0007566;GO:0010033;GO:0030154;GO:0031214;GO:0031982;GO:0033280;GO:0036005;GO:0036094;GO:0042995;GO:0043167;GO:0045780;GO:0045893;GO:0046697;GO:0048471;GO:0048545;GO:0048685;GO:0050840;GO:0070062;GO:0071394;GO:2000866	K06250	-
ENSG00000006042	5.80817	10.1567	1.45967	0.143715	-2.79872	0.0255667	0.306662	0	0	13	0.175158	39	0.404621	0	0	4	0.0452621	6	0.0668351	19	0.253981	3	0.0344053	0	0	0	0	0	0	0	0	0	0	3	0.0393839	10	0.124902	0	0	Down Regulation	17	32927910	32945106	+	5187	TMEM98	GO:0005515;GO:0005576;GO:0005615;GO:0005783;GO:0005789;GO:0005886;GO:0010955;GO:0016020;GO:0016021;GO:0031642;GO:0045063;GO:0048715;GO:0070062;GO:1900181	K25292	-
ENSG00000018189	1236.53	1727.98	745.082	0.431186	-1.21362	2.05842e-05	0.00308701	636	6.0968	1885	14.0073	1496	8.55997	2613	21.5458	1282	8.00055	2636	16.1941	1229	9.0606	1837	11.619	267	2.73519	863	5.68384	759	4.78849	720	5.04047	1163	6.26794	957	6.92895	1096	7.54983	971	6.11752	Down Regulation	4	70704204	70808619	+	9405	RUFY3	GO:0005515;GO:0005737;GO:0005829;GO:0007015;GO:0007399;GO:0012505;GO:0016020;GO:0030027;GO:0030154;GO:0030175;GO:0030335;GO:0030424;GO:0030425;GO:0030426;GO:0042995;GO:0043025;GO:0043204;GO:0045773;GO:0046872;GO:0050770;GO:0050771;GO:0070161;GO:0090316;GO:2000114	K24776	-
ENSG00000006047	0.173986	0.117578	0.230393	1.95949	0.970476	1	1	0	0	0	0	0	0	0	0	0	0	0	0	0	0	1	0.0128453	0	0	1	0.0133757	0	0	1	0.0142175	0	0	0	0	0	0	0	0	Nodiff	17	7288263	7294639	-	4631	YBX2	GO:0003676;GO:0003677;GO:0003723;GO:0005634;GO:0005737;GO:0006366;GO:0007283;GO:0009386;GO:0010468;GO:0048599;GO:0120162	K09277	-
ENSG00000196507	22.4307	42.0062	2.85526	0.0679723	-3.87891	2.07217e-05	0.00308701	66	2.58153	62	1.87985	8	0.186775	32	1.07662	13	0.331027	23	0.576536	44	1.32357	41	1.05812	4	0.167195	0	0	2	0.0514843	7	0.199951	0	0	4	0.118169	3	0.084321	3	0.0771197	Down Regulation	X	103607451	103629690	+	2305	TCEAL3	GO:0005634;GO:0050699	-	-
ENSG00000006059	0.0590279	0	0.118056			1	1	0	0	0	0	0	0	0	0	0	0	0	0	0	0	0	0	0	0	0	0	0	0	1	0.0505304	0	0	0	0	0	0	0	0	Nodiff	17	41346092	41350828	-	1303	KRT33A	GO:0005198;GO:0005615;GO:0005829;GO:0005856;GO:0005882;GO:0030855;GO:0045109	K07604	-
ENSG00000159335	32.6258	12.0219	53.2298	4.42773	2.14657	2.12536e-05	0.00313612	9	0.545676	6	0.281996	7	0.25333	12	0.625824	21	0.828894	11	0.427416	12	0.559544	14	0.560064	78	5.0538	48	1.99949	18	0.718253	38	1.68256	64	2.18159	43	1.96912	61	2.65769	107	4.26371	Up Regulation	12	6765516	6770952	+	1487	PTMS	GO:0002376;GO:0005634;GO:0006260;GO:0042393;GO:0043066;GO:0045944	-	-
ENSG00000006062	12.5205	12.8017	12.2393	0.956067	-0.0648159	0.991285	1	5	0.0795323	15	0.184954	2	0.0189889	32	0.437827	20	0.207105	7	0.0713572	11	0.134563	4	0.0419808	14	0.237976	6	0.0655709	11	0.115154	11	0.127779	19	0.169913	12	0.144167	9	0.102872	26	0.271806	Nodiff	17	45263119	45317029	-	5668	MAP3K14	GO:0000165;GO:0000166;GO:0001650;GO:0004672;GO:0004674;GO:0004704;GO:0004709;GO:0005515;GO:0005524;GO:0005654;GO:0005737;GO:0005829;GO:0006468;GO:0006955;GO:0007249;GO:0016301;GO:0016310;GO:0016740;GO:0038061;GO:0043123;GO:0043231;GO:0051607;GO:0071260;GO:0106310	K04466	EC:2.7.11.25
ENSG00000118257	6.9679	13.4957	0.440101	0.0326105	-4.93852	2.14052e-05	0.00313612	10	0.0648804	6	0.0301762	33	0.127798	0	0	30	0.126713	0	0	7	0.0349279	21	0.0898979	0	0	0	0	0	0	0	0	0	0	0	0	4	0.018649	0	0	Down Regulation	2	205681990	205798133	+	13896	NRP2	GO:0001525;GO:0001764;GO:0001938;GO:0002116;GO:0003148;GO:0005021;GO:0005515;GO:0005576;GO:0005886;GO:0005887;GO:0007155;GO:0007399;GO:0007411;GO:0007507;GO:0008201;GO:0010595;GO:0016020;GO:0016021;GO:0017154;GO:0019838;GO:0019955;GO:0021612;GO:0021649;GO:0021675;GO:0021828;GO:0030154;GO:0030424;GO:0036484;GO:0036486;GO:0038023;GO:0038084;GO:0042802;GO:0046872;GO:0048846;GO:0050919;GO:0061549;GO:…	K06819	-
ENSG00000006071	0.834755	0.860511	0.808999	0.940137	-0.0890563	1	1	0	0	1	0.00256432	0	0	0	0	0	0	0	0	1	0.0025441	5	0.0109134	1	0.00353512	4	0.00909117	0	0	0	0	1	0.00185983	0	0	0	0	1	0.00217413	Nodiff	11	17392498	17476894	-	27254	ABCC8	GO:0000166;GO:0001678;GO:0005267;GO:0005524;GO:0005739;GO:0005886;GO:0006813;GO:0007565;GO:0007613;GO:0008281;GO:0008282;GO:0008542;GO:0009268;GO:0009410;GO:0010043;GO:0010989;GO:0015272;GO:0016020;GO:0016021;GO:0016525;GO:0019829;GO:0030672;GO:0031004;GO:0032496;GO:0032760;GO:0032868;GO:0042383;GO:0042626;GO:0043268;GO:0044325;GO:0046676;GO:0050768;GO:0055085;GO:0060253;GO:0061045;GO:0061855;GO:…	K05032	-
ENSG00000213699	969.854	423.495	1516.21	3.58023	1.84005	2.21066e-05	0.00318623	41	0.947327	649	11.6241	433	5.97173	371	7.37342	785	11.8079	995	14.7335	114	2.02573	121	1.84467	1585	39.136	1556	24.7009	919	13.9747	1156	19.506	1484	19.2775	1380	24.0827	1481	24.5897	3908	59.3448	Up Regulation	2	26764284	26781231	+	3902	SLC35F6	GO:0005515;GO:0005654;GO:0005739;GO:0005764;GO:0005765;GO:0005829;GO:0008284;GO:0016020;GO:0016021;GO:0022857;GO:0043231;GO:0055085;GO:0070062;GO:1901029	-	-
ENSG00000006118	0.322405	0.526755	0.118056	0.224119	-2.15766	0.733008	1	0	0	2	0.0192159	0	0	0	0	1	0.00806895	0	0	1	0.00953214	0	0	0	0	0	0	0	0	1	0.00905157	0	0	0	0	0	0	0	0	Nodiff	11	60924460	60937159	+	7274	TMEM132A	GO:0000139;GO:0003674;GO:0005783;GO:0005788;GO:0005789;GO:0005794;GO:0008150;GO:0016020;GO:0016021;GO:0070062	K17599	-
ENSG00000152413	91.8516	157.098	26.6047	0.169351	-2.56191	2.29413e-05	0.00327987	69	1.02469	6	0.0690707	96	0.850963	207	2.64419	147	1.42118	181	1.72261	181	2.0672	354	3.46867	5	0.0793495	20	0.204061	35	0.342077	75	0.813389	22	0.183682	22	0.246761	36	0.384174	22	0.214723	Down Regulation	5	79372636	79514134	-	6071	HOMER1	GO:0003009;GO:0005102;GO:0005515;GO:0005737;GO:0005829;GO:0005886;GO:0007206;GO:0007216;GO:0007268;GO:0007623;GO:0009967;GO:0014069;GO:0016020;GO:0030018;GO:0030424;GO:0030425;GO:0031802;GO:0035094;GO:0035256;GO:0035418;GO:0035591;GO:0042220;GO:0042995;GO:0043005;GO:0043025;GO:0043034;GO:0043197;GO:0043198;GO:0044309;GO:0044325;GO:0044877;GO:0045177;GO:0045202;GO:0048148;GO:0048741;GO:0048875;GO:…	K15010	-
ENSG00000006125	817.186	781.037	853.335	1.09257	0.127722	0.718173	1	652	7.74376	667	6.14087	806	5.71394	734	7.49858	818	6.32477	1173	8.92829	635	5.80014	502	3.93391	1016	12.8952	802	6.54433	828	6.47213	761	6.6006	917	6.12314	770	6.90726	981	8.37251	1249	9.74942	Nodiff	17	35578046	35726413	+	7591	AP2B1	GO:0001822;GO:0003279;GO:0003281;GO:0005048;GO:0005515;GO:0005829;GO:0005886;GO:0005905;GO:0006886;GO:0006897;GO:0007507;GO:0009898;GO:0012505;GO:0015031;GO:0016020;GO:0016192;GO:0030117;GO:0030118;GO:0030119;GO:0030122;GO:0030131;GO:0030276;GO:0030666;GO:0030669;GO:0031090;GO:0031410;GO:0035615;GO:0035904;GO:0036020;GO:0045334;GO:0060976;GO:0072583;GO:0098794;GO:0098884;GO:0098978;GO:0099590	K11825	-
ENSG00000175352	188.493	298.092	78.8935	0.264662	-1.91778	2.36005e-05	0.00334712	155	2.71983	129	1.75468	333	3.48778	127	1.91687	619	7.0711	343	3.85718	180	2.42908	514	5.95099	73	1.36887	39	0.470176	169	1.95168	38	0.486953	105	1.03586	98	1.29881	71	0.895261	93	1.07252	Down Regulation	11	8965682	9005288	-	5138	NRIP3	GO:0004190;GO:0005515;GO:0006508	-	-
ENSG00000006128	0.524368	0.222346	0.82639	3.71669	1.89402	0.688662	1	0	0	0	0	2	0.0628674	0	0	0	0	0	0	0	0	0	0	0	0	0	0	0	0	7	0.26921	0	0	0	0	0	0	0	0	Nodiff	7	97732084	97740472	+	1712	TAC1	GO:0005576;GO:0005615;GO:0006954;GO:0007204;GO:0007217;GO:0007218;GO:0007267;GO:0007268;GO:0007320;GO:0009582;GO:0019233;GO:0030424;GO:0031835;GO:0043025;GO:0045202;GO:0048265;GO:1990090	K05239	-
ENSG00000171291	98.0396	160.149	35.9307	0.224359	-2.15612	2.57826e-05	0.00362757	115	1.99119	166	2.22804	146	1.50892	195	2.90422	55	0.619963	110	1.2206	90	1.19845	344	3.92999	17	0.314554	76	0.904099	12	0.136744	40	0.50579	43	0.418586	17	0.222318	44	0.547458	83	0.944508	Down Regulation	19	11848726	11883750	+	5207	ZNF439	GO:0000122;GO:0000977;GO:0000981;GO:0001227;GO:0003677;GO:0005515;GO:0005634;GO:0006355;GO:0006357;GO:0046872	K09228	-
ENSG00000006194	49.286	56.4151	42.1568	0.747262	-0.420315	0.237667	0.821959	25	0.266739	61	0.504517	106	0.67507	43	0.394633	70	0.486219	39	0.266672	47	0.38566	55	0.387192	32	0.364861	40	0.29322	42	0.294923	34	0.264923	66	0.395905	52	0.419045	53	0.406354	56	0.392687	Nodiff	16	3283283	3301401	+	8450	ZNF263	GO:0000122;GO:0000976;GO:0000978;GO:0000981;GO:0001227;GO:0003677;GO:0003700;GO:0005515;GO:0005634;GO:0006355;GO:0006357;GO:0043565;GO:0045944;GO:0046872;GO:1990837	K09229	-
ENSG00000006210	0.181818	0.138961	0.224675	1.61682	0.693159	1	1	0	0	0	0	0	0	1	0.0130118	0	0	0	0	0	0	0	0	0	0	2	0.0207861	0	0	0	0	0	0	0	0	0	0	0	0	Nodiff	16	57372477	57385044	+	5960	CX3CL1	GO:0001774;GO:0001954;GO:0002052;GO:0002523;GO:0002548;GO:0002931;GO:0005102;GO:0005125;GO:0005178;GO:0005515;GO:0005576;GO:0005615;GO:0005886;GO:0006935;GO:0006952;GO:0006954;GO:0006955;GO:0007155;GO:0007186;GO:0007267;GO:0007568;GO:0008009;GO:0008284;GO:0009986;GO:0010812;GO:0010976;GO:0016020;GO:0016021;GO:0016322;GO:0019221;GO:0030336;GO:0030593;GO:0030595;GO:0031664;GO:0031737;GO:0032233;GO:…	K05508	-
ENSG00000198513	40.146	68.954	11.338	0.164429	-2.60446	2.7866e-05	0.00385944	13	0.0710808	93	0.394177	101	0.32963	0	0	69	0.24561	144	0.504589	103	0.433118	43	0.155129	10	0.0584306	4	0.0150264	0	0	4	0.0159721	9	0.0276664	24	0.0991131	17	0.0667944	34	0.12218	Down Regulation	14	50532509	50634017	+	16489	ATL1	GO:0000137;GO:0000139;GO:0000166;GO:0003924;GO:0005515;GO:0005525;GO:0005737;GO:0005783;GO:0005789;GO:0005794;GO:0007029;GO:0007409;GO:0016020;GO:0016021;GO:0016787;GO:0030424;GO:0042802;GO:0042995;GO:0051260;GO:0071782;GO:0098826;GO:1990809	K17339	EC:3.6.5.-
ENSG00000006282	19.9161	19.98	19.8522	0.993605	-0.009256	0.945369	1	11	0.185823	15	0.196425	8	0.0806663	39	0.566695	44	0.483889	8	0.0866088	9	0.116925	18	0.20063	15	0.270787	19	0.220519	24	0.266827	27	0.333092	39	0.3704	10	0.12759	15	0.182087	30	0.333073	Nodiff	17	50543058	50555852	+	5337	SPATA20	GO:0005576;GO:0005975;GO:0007283;GO:0030154	-	-
ENSG00000050628	18.2911	35.2276	1.35468	0.0384551	-4.70068	2.83163e-05	0.00389141	0	0	91	0.66875	69	0.390452	21	0.171246	12	0.0740613	20	0.121512	21	0.15311	50	0.312759	0	0	4	0.0260537	1	0.00623929	0	0	0	0	2	0.0143207	5	0.0340624	0	0	Down Regulation	1	70852353	71047816	-	9510	PTGER3	GO:0004930;GO:0004955;GO:0004957;GO:0005635;GO:0005886;GO:0005887;GO:0006954;GO:0007165;GO:0007186;GO:0007189;GO:0007200;GO:0007204;GO:0008150;GO:0008219;GO:0014827;GO:0016020;GO:0016021;GO:0031622;GO:0060455	K04260	-
ENSG00000173114	389.547	672.591	106.503	0.158348	-2.65883	2.92979e-05	0.00397039	101	2.34992	987	17.8012	700	9.72133	587	11.7476	1628	24.6589	633	9.43847	385	6.88895	398	6.10986	10	0.248635	61	0.975097	226	3.46061	146	2.48072	110	1.43888	43	0.755633	338	5.65107	25	0.382282	Down Regulation	7	111091006	111125454	+	3875	LRRN3	GO:0005515;GO:0005615;GO:0016020;GO:0016021;GO:0031012;GO:0051965	K24492	-
ENSG00000006327	17.2273	8.72103	25.7336	2.95075	1.56108	0.00693343	0.150083	1	0.0500599	22	0.853713	6	0.179282	6	0.258357	8	0.260716	28	0.898284	1	0.038499	0	0	34	1.81886	18	0.619083	23	0.757757	24	0.877395	25	0.703607	19	0.718379	19	0.683479	61	2.00693	Up Regulation	16	3018445	3022383	+	1801	TNFRSF12A	GO:0001525;GO:0005515;GO:0005886;GO:0006915;GO:0007155;GO:0016020;GO:0016021;GO:0030154;GO:0043065;GO:0061041;GO:2001238	K05149	-
ENSG00000180658	16.3904	31.5426	1.23812	0.0392524	-4.67108	2.93389e-05	0.00397039	23	1.17954	15	0.596314	0	0	0	0	43	1.43562	80	2.6293	14	0.55217	80	2.70702	0	0	0	0	5	0.168759	0	0	0	0	0	0	6	0.221115	0	0	Down Regulation	6	131699644	131701401	-	1758	OR2A4	GO:0003674;GO:0004930;GO:0004984;GO:0005549;GO:0005886;GO:0007165;GO:0007186;GO:0007608;GO:0016020;GO:0016021;GO:0032154;GO:0032467;GO:0032956;GO:0050896;GO:0050911;GO:0055037;GO:0090543;GO:0097431;GO:1990023	K04257	-
ENSG00000006377	0.0587892	0.117578	0	0		0.990948	1	0	0	0	0	0	0	0	0	0	0	0	0	0	0	1	0.0172676	0	0	0	0	0	0	0	0	0	0	0	0	0	0	0	0	Nodiff	7	97005553	97011040	+	3445	DLX6	GO:0000785;GO:0000978;GO:0000981;GO:0001501;GO:0003677;GO:0003700;GO:0005634;GO:0006355;GO:0006357;GO:0007399;GO:0030154;GO:0030326;GO:0030855;GO:0042472;GO:0048646;GO:0050679;GO:0060021;GO:0060322;GO:1990837	K09314	-
ENSG00000109107	82.64	45.2525	120.028	2.6524	1.4073	3.18316e-05	0.00426244	35	1.20809	55	1.47161	46	0.947729	41	1.21729	73	1.64036	63	1.3936	18	0.477819	18	0.409939	108	3.98369	77	1.82603	106	2.40796	116	2.92403	207	4.01699	120	3.1284	79	1.95947	270	6.12499	Up Regulation	17	28573115	28576948	-	2612	ALDOC	GO:0004332;GO:0005515;GO:0005576;GO:0005829;GO:0005856;GO:0006000;GO:0006094;GO:0006096;GO:0008092;GO:0016829;GO:0030388;GO:0030855;GO:0034774;GO:0070062;GO:1904724;GO:1904813	K01623	EC:4.1.2.13
ENSG00000006432	18.1069	16.4128	19.8011	1.20644	0.270757	0.712666	1	0	0	7	0.0394975	31	0.134688	29	0.181572	6	0.0284322	24	0.111957	21	0.117558	16	0.0768439	16	0.124458	27	0.135028	9	0.0431149	28	0.148842	38	0.155509	21	0.115452	14	0.0732289	23	0.11003	Nodiff	14	70722526	70809534	-	12386	MAP3K9	GO:0000165;GO:0000166;GO:0004672;GO:0004674;GO:0004706;GO:0004708;GO:0004709;GO:0004713;GO:0005515;GO:0005524;GO:0005575;GO:0006468;GO:0006915;GO:0008219;GO:0016301;GO:0016310;GO:0016740;GO:0018108;GO:0042803;GO:0043065;GO:0046777;GO:0106310	K04417	EC:2.7.11.25
ENSG00000136634	74.6805	145.786	3.5752	0.0245236	-5.34968	3.19779e-05	0.00426244	1	0.0207641	244	3.92738	493	6.11022	131	2.33972	202	2.73056	47	0.625428	37	0.590848	47	0.643915	0	0	5	0.0713296	3	0.0409965	7	0.106147	7	0.081717	0	0	11	0.16413	0	0	Down Regulation	1	206767602	206774541	-	4342	IL10	GO:0001817;GO:0001818;GO:0001819;GO:0001938;GO:0002237;GO:0002439;GO:0002639;GO:0002719;GO:0002875;GO:0002904;GO:0005125;GO:0005141;GO:0005515;GO:0005576;GO:0005615;GO:0006955;GO:0007165;GO:0007253;GO:0007568;GO:0008083;GO:0008285;GO:0009410;GO:0010033;GO:0010468;GO:0010507;GO:0014823;GO:0014854;GO:0030097;GO:0030183;GO:0030595;GO:0030886;GO:0030889;GO:0032496;GO:0032687;GO:0032689;GO:0032692;GO:…	K05443	-
ENSG00000006451	722.395	655.303	789.487	1.20477	0.268753	0.394505	0.970937	401	10.1015	690	13.4738	844	12.6905	535	11.5924	665	10.9056	797	12.8667	583	11.2946	591	9.82304	704	18.9516	1027	17.7745	648	10.7431	937	17.2375	857	12.1373	825	15.6966	789	14.2824	1103	18.2612	Nodiff	7	39623565	39708120	+	3579	RALA	GO:0000166;GO:0001843;GO:0003924;GO:0003925;GO:0005515;GO:0005525;GO:0005739;GO:0005886;GO:0005925;GO:0006887;GO:0006935;GO:0007049;GO:0007165;GO:0007265;GO:0009986;GO:0016020;GO:0016787;GO:0017022;GO:0017157;GO:0019003;GO:0030139;GO:0030659;GO:0031532;GO:0031623;GO:0031625;GO:0031755;GO:0032154;GO:0045742;GO:0051117;GO:0051301;GO:0051491;GO:0051665;GO:0070062;GO:0072655;GO:0090141;GO:0090543	K07834	-
ENSG00000164080	211.593	123.695	299.491	2.4212	1.27572	3.25768e-05	0.00430986	86	0.639681	166	0.957134	128	0.568291	97	0.620605	103	0.498757	167	0.796063	89	0.509114	119	0.584021	334	2.65487	230	1.17538	207	1.01332	286	1.55355	335	1.40091	268	1.5056	335	1.79057	631	3.08465	Up Regulation	3	51538719	51668667	+	12121	RAD54L2	GO:0000166;GO:0003677;GO:0004386;GO:0005515;GO:0005524;GO:0005634;GO:0006338;GO:0016787;GO:0016887;GO:0140658	K10876	EC:5.6.2.-
ENSG00000006453	0.728448	0.241041	1.21585	5.04418	2.33462	0.449831	1	0	0	1	0.0144966	0	0	0	0	0	0	1	0.0119848	0	0	0	0	0	0	3	0.0385455	4	0.049231	2	0.0273143	0	0	0	0	0	0	2	0.0245815	Nodiff	7	98291650	98401090	-	4821	BAIAP2L1	GO:0003779;GO:0005515;GO:0005654;GO:0005737;GO:0005829;GO:0005856;GO:0005886;GO:0005912;GO:0007009;GO:0009617;GO:0015629;GO:0030833;GO:0030838;GO:0046626;GO:0051017;GO:0051764;GO:0070062;GO:0070064;GO:0098609;GO:0098641;GO:2000251	K20127	-
ENSG00000124772	23.357	5.861	40.853	6.97031	2.80122	3.34246e-05	0.00438928	2	0.0312397	22	0.266379	1	0.00932338	0	0	7	0.0711807	8	0.0800817	5	0.060063	0	0	70	1.16844	40	0.429263	21	0.215878	24	0.273768	52	0.456647	36	0.424708	31	0.347953	68	0.698068	Up Regulation	6	36740775	36839444	-	5772	CPNE5	GO:0003674;GO:0005544;GO:0005886;GO:0030154;GO:0042995;GO:0043005;GO:0043025;GO:0043204;GO:0046872;GO:0070062;GO:0071277;GO:1903861	K24523	-
ENSG00000006459	398.179	429.185	367.173	0.855512	-0.22514	0.639019	1	278	2.67262	545	4.06153	340	1.95105	303	2.50562	461	2.88524	414	2.5507	307	2.26982	668	4.23727	111	1.14037	555	3.66583	284	1.7969	366	2.56962	1115	6.02655	414	3.0061	292	2.01724	297	1.87656	Nodiff	7	140084746	140176983	-	9378	KDM7A	GO:0003712;GO:0005506;GO:0005634;GO:0005654;GO:0005730;GO:0006325;GO:0006354;GO:0006357;GO:0006482;GO:0007399;GO:0008270;GO:0016491;GO:0016706;GO:0030901;GO:0032452;GO:0032454;GO:0033169;GO:0035064;GO:0035574;GO:0035575;GO:0045893;GO:0046872;GO:0051213;GO:0051864;GO:0070544;GO:0071557;GO:0071558;GO:0140683	K11445	-
ENSG00000100628	399.217	239.511	558.923	2.3336	1.22256	3.40519e-05	0.00443877	65	1.17794	245	3.44172	321	3.47225	431	6.71841	210	2.47752	211	2.45052	236	3.28914	154	1.8414	382	7.39784	577	7.1841	626	7.46615	671	8.88028	635	6.46971	586	8.02082	667	8.68597	812	9.67115	Up Regulation	14	93934166	93976739	-	4975	ASB2	GO:0000151;GO:0001947;GO:0005515;GO:0005737;GO:0005829;GO:0005856;GO:0006511;GO:0007165;GO:0016567;GO:0030018;GO:0031532;GO:0035556;GO:0035914;GO:0036336;GO:0043161;GO:0055007;GO:0055013;GO:0061630;GO:0071800;GO:0097602	K10324	-
ENSG00000006468	4.10015	6.15417	2.04613	0.332478	-1.58867	0.156248	0.697701	12	0.112791	3	0.0218582	13	0.0729346	0	0	1	0.00611901	5	0.0301183	8	0.0578288	1	0.0062017	2	0.0200889	3	0.0193732	0	0	0	0	1	0.00528439	4	0.0283965	3	0.0202627	5	0.030887	Nodiff	7	13891229	13991425	-	9592	ETV1	GO:0000785;GO:0000978;GO:0000981;GO:0001228;GO:0003677;GO:0003700;GO:0005515;GO:0005634;GO:0006355;GO:0006357;GO:0006366;GO:0007411;GO:0007517;GO:0007638;GO:0030154;GO:0043565;GO:0045893;GO:0045944;GO:0048935;GO:1990837	K09431	-
ENSG00000172215	5091.8	3172.8	7010.79	2.20965	1.14382	3.4822e-05	0.00450602	1408	33.6271	3830	70.9063	2497	35.596	3990	81.9668	2907	45.1979	5908	90.4259	2008	36.8817	2499	39.3794	2723	69.4969	7928	130.088	10258	161.236	10382	181.076	8640	116.011	6921	124.843	4492	77.0918	12409	194.776	Up Regulation	3	45940933	45948351	+	3775	CXCR6	GO:0004930;GO:0004950;GO:0005886;GO:0005887;GO:0006935;GO:0006954;GO:0006955;GO:0007165;GO:0007186;GO:0007204;GO:0009897;GO:0015026;GO:0016020;GO:0016021;GO:0016493;GO:0016494;GO:0019079;GO:0019722;GO:0019957;GO:0060326;GO:0070098	K04191	-
ENSG00000006530	715.701	832.395	599.008	0.719621	-0.474692	0.0924025	0.563894	376	3.16905	572	3.73712	843	4.24097	854	6.19124	1117	6.12889	1028	5.55265	790	5.12069	999	5.55551	316	2.84616	713	4.12874	541	3.0009	621	3.82232	802	3.80029	643	4.0932	769	4.65747	1026	5.6833	Nodiff	7	141551278	141655244	+	10697	AGK	GO:0000166;GO:0001727;GO:0001729;GO:0004143;GO:0005515;GO:0005524;GO:0005737;GO:0005739;GO:0005741;GO:0005743;GO:0005758;GO:0005829;GO:0006629;GO:0006665;GO:0016020;GO:0016301;GO:0016310;GO:0016740;GO:0031305;GO:0031966;GO:0042721;GO:0043231;GO:0045039;GO:0046486;GO:0046513;GO:0046834;GO:0047620;GO:0102773	K09881	EC:2.7.1.94
ENSG00000139192	372.129	222.374	521.884	2.34688	1.23074	3.54154e-05	0.00454288	128	3.61989	145	3.17872	224	3.7812	225	5.47326	282	5.19184	467	8.46385	159	3.45814	138	2.57502	421	12.7233	405	7.86913	507	9.43638	552	11.4004	690	10.9707	461	9.84683	519	10.5471	1138	21.1514	Up Regulation	12	6451690	6466517	+	3188	TAPBPL	GO:0000139;GO:0002376;GO:0002502;GO:0002590;GO:0003823;GO:0005515;GO:0005783;GO:0005789;GO:0005794;GO:0005886;GO:0016020;GO:0016021;GO:0023024;GO:0043231;GO:0050776	-	-
ENSG00000006534	0.268744	0.105144	0.432345	4.11194	2.03982	0.82618	1	0	0	0	0	0	0	0	0	0	0	1	0.0087253	0	0	0	0	0	0	1	0.00935407	0	0	0	0	0	0	1	0.0102831	1	0.00978355	1	0.008948	Nodiff	11	68008578	68029282	+	6622	ALDH3B1	GO:0004028;GO:0004029;GO:0004030;GO:0005515;GO:0005737;GO:0005829;GO:0005886;GO:0006066;GO:0006068;GO:0006081;GO:0006629;GO:0006979;GO:0016020;GO:0016491;GO:0016620;GO:0018477;GO:0018479;GO:0030148;GO:0030667;GO:0031982;GO:0033721;GO:0034599;GO:0035579;GO:0046185;GO:0070062	K00129	EC:1.2.1.5
ENSG00000148468	20.1098	32.6737	7.54588	0.230947	-2.11437	3.58097e-05	0.00454288	9	0.194027	45	0.752024	36	0.463253	27	0.500682	26	0.364905	37	0.511196	19	0.315016	63	0.896142	0	0	23	0.34067	5	0.0709417	14	0.220415	5	0.0606024	2	0.0325657	12	0.185901	8	0.11335	Down Regulation	10	15211643	15371289	-	4182	FAM171A1	GO:0005515;GO:0005886;GO:0008360;GO:0016020;GO:0016021;GO:0043149	-	-
ENSG00000006555	304.247	264.602	343.893	1.29966	0.378137	0.23575	0.820611	155	2.28677	515	5.88976	251	2.21035	215	2.7284	102	0.979667	139	1.31423	296	3.35848	324	3.15394	303	4.77711	400	4.0545	537	5.21408	235	2.53194	191	1.58425	250	2.78575	529	5.60827	548	5.31353	Nodiff	1	54779712	54801323	-	6111	TTC22	GO:0005515	K24933	-
ENSG00000164124	25.5509	50.6227	0.479219	0.0094665	-6.72295	3.58757e-05	0.00454288	44	0.428952	161	1.21669	4	0.0232762	61	0.511522	3	0.0190399	52	0.324881	11	0.0824724	30	0.192972	0	0	0	0	0	0	0	0	0	0	4	0.0294528	0	0	0	0	Down Regulation	4	158201604	158255416	+	9248	TMEM144	GO:0005515;GO:0015144;GO:0016020;GO:0016021;GO:0034219	-	-
ENSG00000006576	2874.97	2613.74	3136.19	1.19989	0.262897	0.501165	1	599	6.23249	3170	25.5678	4815	29.9039	2239	20.0386	5230	35.4261	1597	10.6489	1856	14.8516	1483	10.1811	1405	15.6222	4816	34.4277	5073	34.7386	4051	30.7816	5060	29.5996	2411	18.9471	2738	20.4715	2582	17.6564	Nodiff	7	77798773	77957503	+	8665	PHTF2	GO:0005783;GO:0016020;GO:0016021	-	-
ENSG00000100365	407.527	240.353	574.702	2.39107	1.25766	3.74164e-05	0.0047026	34	1.36908	301	9.3954	354	8.50842	209	7.23893	555	14.5489	270	6.96753	111	3.43742	127	3.37419	468	20.1385	443	12.2557	459	12.1639	555	16.3206	845	19.1296	554	16.8488	647	18.7213	1206	31.916	Up Regulation	22	36860988	36878017	+	2239	NCF4	GO:0005515;GO:0005737;GO:0005768;GO:0005829;GO:0005886;GO:0006909;GO:0008289;GO:0010008;GO:0016020;GO:0016176;GO:0032010;GO:0032266;GO:0035091;GO:0042554;GO:0043020;GO:0045730;GO:0050790	K08012	-
ENSG00000150054	109.147	163.829	54.4648	0.332448	-1.5888	3.76675e-05	0.0047026	131	1.85382	213	2.33655	85	0.717978	174	2.11799	89	0.819923	275	2.49399	133	1.44746	144	1.34454	19	0.28733	33	0.320846	39	0.363222	44	0.454718	162	1.28888	56	0.598542	38	0.386422	135	1.25557	Down Regulation	10	28050993	28334486	-	6371	MPP7	GO:0005515;GO:0005654;GO:0005737;GO:0005886;GO:0005911;GO:0005912;GO:0005923;GO:0005938;GO:0016020;GO:0016328;GO:0019904;GO:0030010;GO:0030054;GO:0031334;GO:0035591;GO:0045296;GO:0060090;GO:0070161;GO:0070830;GO:0071896;GO:0097025	K24049	-
ENSG00000006607	101.12	96.9931	105.246	1.08509	0.117817	0.471714	1	137	0.859482	56	0.272335	86	0.322041	46	0.248229	52	0.212377	98	0.394011	105	0.506601	125	0.51742	79	0.529633	82	0.353441	93	0.383983	123	0.563528	135	0.476158	96	0.454881	110	0.495897	231	0.952445	Nodiff	2	241356285	241494841	+	14371	FARP2	GO:0005085;GO:0005737;GO:0005829;GO:0005856;GO:0007155;GO:0008092;GO:0016322;GO:0016601;GO:0022405;GO:0030316;GO:0031532;GO:0033623;GO:0050790;GO:0071526;GO:0071800;GO:0110165	K06082	-
ENSG00000140264	592.55	272.911	912.189	3.34245	1.7409	3.81041e-05	0.00472385	97	0.95213	376	2.86096	208	1.21866	339	2.86222	430	2.74777	455	2.86221	109	0.822832	155	1.00386	991	10.3951	687	4.63305	377	2.43544	476	3.41213	1540	8.49856	1021	7.56938	911	6.42576	2176	14.0377	Up Regulation	15	43777087	43804427	+	9185	SERF2	GO:0003674;GO:0005634;GO:0005829;GO:0031648	-	-
ENSG00000006611	0.263513	0.347009	0.180016	0.518765	-0.946847	0.962202	1	0	0	0	0	0	0	0	0	0	0	2	0.023564	1	0.0141388	0	0	0	0	0	0	0	0	0	0	2	0.020672	0	0	0	0	0	0	Nodiff	11	17493895	17544416	-	4904	USH1C	GO:0000086;GO:0001750;GO:0001917;GO:0002142;GO:0005515;GO:0005737;GO:0005829;GO:0005856;GO:0005886;GO:0005902;GO:0005903;GO:0005929;GO:0007605;GO:0030046;GO:0030154;GO:0030507;GO:0032420;GO:0032426;GO:0032532;GO:0042472;GO:0042491;GO:0042995;GO:0045177;GO:0045202;GO:0045494;GO:0046549;GO:0050953;GO:0050957;GO:0051015;GO:0051017;GO:0060122;GO:0065003;GO:1904106;GO:1904970	K21877	-
ENSG00000127955	68.7974	130.848	6.74631	0.0515582	-4.27765	3.92362e-05	0.00483041	85	0.316775	348	1.00533	76	0.16906	165	0.528925	3	0.00727847	105	0.250777	40	0.114644	153	0.376218	0	0	10	0.0256046	15	0.0367905	21	0.0571538	2	0.00419046	2	0.00562953	9	0.0241022	0	0	Down Regulation	7	79768028	80226181	+	24192	GNAI1	GO:0000166;GO:0000287;GO:0001664;GO:0003924;GO:0005515;GO:0005525;GO:0005634;GO:0005737;GO:0005765;GO:0005813;GO:0005815;GO:0005834;GO:0005856;GO:0005886;GO:0005938;GO:0007049;GO:0007165;GO:0007186;GO:0007188;GO:0007193;GO:0016020;GO:0019001;GO:0019003;GO:0030496;GO:0031683;GO:0031821;GO:0043434;GO:0043949;GO:0046872;GO:0051301;GO:0060236;GO:0070062;GO:0099738;GO:1904322;GO:1904778	K04630	-
ENSG00000006625	458.734	488.095	429.374	0.879694	-0.184927	0.587337	1	478	27.036	350	15.3456	602	20.3239	294	14.3035	368	13.5503	676	24.5035	392	17.0515	571	21.3092	327	19.7649	445	17.2926	392	14.592	334	13.7961	527	16.7582	552	23.5811	478	19.4279	774	28.7718	Nodiff	7	30496621	30504841	-	1594	GGCT	GO:0001836;GO:0003839;GO:0005829;GO:0016829;GO:0042803;GO:0070062	K00682	EC:4.3.2.9
ENSG00000156299	389.937	662.603	117.271	0.176985	-2.4983	3.95413e-05	0.0048344	98	0.956323	883	6.67942	1618	9.42439	835	7.0088	746	4.73919	454	2.83923	240	1.80115	493	3.17426	26	0.271133	142	0.952036	355	2.27992	210	1.49655	77	0.422445	106	0.781259	87	0.61007	18	0.115442	Down Regulation	21	31118416	31559977	-	9239	TIAM1	GO:0005085;GO:0005515;GO:0005829;GO:0005886;GO:0005911;GO:0007160;GO:0007165;GO:0007264;GO:0008284;GO:0008289;GO:0010717;GO:0010718;GO:0016020;GO:0016477;GO:0016601;GO:0019900;GO:0030335;GO:0030695;GO:0031234;GO:0032092;GO:0035556;GO:0044291;GO:0045202;GO:0048013;GO:0050772;GO:0051056;GO:0060071;GO:0065003;GO:0070161;GO:0090630;GO:1904338;GO:2000050	K05731	-
ENSG00000006634	3461.1	3615.12	3307.07	0.914789	-0.12849	0.532809	1	1836	36.0239	3488	53.051	6476	75.8439	1171	19.763	4048	51.7066	4582	57.6155	3083	46.5213	4272	55.3052	2023	42.4175	4272	57.5885	4265	55.0743	2724	39.0318	4236	46.7277	4330	64.1677	3059	43.13	4579	59.0473	Nodiff	7	87876216	87909553	+	4595	DBF4	GO:0000082;GO:0003676;GO:0005515;GO:0005634;GO:0005654;GO:0006260;GO:0007049;GO:0008047;GO:0008270;GO:0010571;GO:0016604;GO:0031431;GO:0043539;GO:0046872;GO:0050790;GO:0071902;GO:1901987	K06629	-
ENSG00000205155	12.7511	3.54672	21.9556	6.19039	2.63003	4.02869e-05	0.00489182	2	0.132683	5	0.25713	4	0.158394	3	0.171192	1	0.0431888	7	0.29761	2	0.102041	4	0.17509	22	1.55969	25	1.13949	7	0.305629	6	0.290689	30	1.11894	34	1.70362	30	1.43017	40	1.74404	Up Regulation	19	35745600	35747519	+	1359	PSENEN	GO:0000139;GO:0005515;GO:0005739;GO:0005783;GO:0005789;GO:0005794;GO:0005886;GO:0005887;GO:0006509;GO:0007219;GO:0007220;GO:0010008;GO:0010950;GO:0016020;GO:0016021;GO:0016485;GO:0019899;GO:0031293;GO:0032580;GO:0034205;GO:0042982;GO:0042987;GO:0043085;GO:0061133;GO:0070765;GO:0099056	K06170	-
ENSG00000006638	3.9665	6.79387	1.13912	0.167669	-2.57631	0.0737003	0.507853	0	0	4	0.0988865	6	0.114215	23	0.630934	0	0	0	0	8	0.196213	11	0.231466	0	0	0	0	0	0	1	0.0232901	3	0.0537897	1	0.0240873	0	0	7	0.146719	Nodiff	19	3594507	3606875	-	2827	TBXA2R	GO:0001669;GO:0004930;GO:0004960;GO:0004961;GO:0005085;GO:0005515;GO:0005886;GO:0005887;GO:0006939;GO:0006954;GO:0007165;GO:0007186;GO:0007189;GO:0007204;GO:0007584;GO:0009410;GO:0016020;GO:0016021;GO:0016607;GO:0019229;GO:0019932;GO:0030194;GO:0032496;GO:0033574;GO:0038193;GO:0045471;GO:0045766;GO:0045777;GO:0045907;GO:0045987;GO:0050790;GO:0071222;GO:0090051	K04264	-
ENSG00000154917	22.8978	37.5981	8.19741	0.218027	-2.19742	4.13552e-05	0.00498738	21	0.312686	36	0.415519	10	0.0888762	54	0.691611	24	0.232642	86	0.820642	15	0.171767	50	0.49122	3	0.0477355	14	0.14322	12	0.117593	6	0.0652431	11	0.0920836	4	0.0449842	18	0.192594	6	0.0587154	Down Regulation	3	133824235	133895882	-	6055	RAB6B	GO:0000139;GO:0000166;GO:0003924;GO:0005515;GO:0005525;GO:0005793;GO:0005794;GO:0005829;GO:0006886;GO:0006890;GO:0006891;GO:0007030;GO:0015031;GO:0016020;GO:0016192;GO:0016787;GO:0031175;GO:0031410;GO:0031489;GO:0042147;GO:0098793;GO:1903292	K07894	-
ENSG00000006652	285.644	251.462	319.827	1.27187	0.346949	0.275782	0.86227	46	0.524837	127	1.12323	294	2.00221	277	2.71847	387	2.87451	343	2.50799	288	2.52708	276	2.07775	91	1.10953	430	3.37071	349	2.62062	496	4.13278	470	3.01484	299	2.57661	349	2.86137	441	3.30687	Nodiff	7	112422887	112481017	+	7902	IFRD1	GO:0005634;GO:0005737;GO:0007518;GO:0014706;GO:0016528;GO:0030154;GO:0030517;GO:0042692;GO:0043403;GO:0048671	-	-
ENSG00000152213	17.7607	29.1915	6.32993	0.216842	-2.20529	4.17775e-05	0.00500426	12	0.299031	43	0.830621	39	0.58009	0	0	40	0.648906	46	0.734613	34	0.651589	20	0.328838	8	0.213037	2	0.0342414	4	0.0656005	3	0.0545947	18	0.252178	0	0	8	0.143254	15	0.245662	Down Regulation	13	49628507	49633872	+	3618	ARL11	GO:0000166;GO:0002244;GO:0003924;GO:0005515;GO:0005525;GO:0005886;GO:0006886;GO:0016192	K07959	-
ENSG00000006659	0.40204	0.135897	0.668182	4.91681	2.29772	0.639616	1	0	0	1	0.0773098	0	0	0	0	0	0	0	0	0	0	0	0	0	0	0	0	0	0	1	0.0728331	0	0	0	0	5	0.358333	0	0	Nodiff	19	39704481	39709444	+	904	LGALS14	GO:0005515;GO:0005634;GO:0005654;GO:0006915;GO:0030246;GO:0070234	K10097	-
ENSG00000025039	91.2272	164.766	17.6882	0.107353	-3.21956	4.27901e-05	0.00509116	205	3.62755	80	1.09736	129	1.36253	99	1.50686	57	0.656631	100	1.13403	146	1.98688	398	4.64685	7	0.13237	6	0.0729452	45	0.524064	7	0.0904589	5	0.0497427	26	0.347491	38	0.483198	22	0.255855	Down Regulation	6	89364616	89412273	-	5095	RRAGD	GO:0000166;GO:0003924;GO:0005515;GO:0005525;GO:0005634;GO:0005654;GO:0005737;GO:0005764;GO:0005813;GO:0005829;GO:0008104;GO:0009267;GO:0010506;GO:0016787;GO:0019003;GO:0032008;GO:0043231;GO:0046982;GO:0051020;GO:0071230;GO:0071233;GO:1904263;GO:1990131;GO:1990253	K16186	-
ENSG00000006695	497.733	522.081	473.385	0.906727	-0.14126	0.542273	1	399	5.3246	631	6.52744	843	6.71487	144	1.65293	683	5.93365	510	4.36164	357	3.66389	494	4.34968	441	6.28903	591	5.41861	612	5.37499	463	4.5122	595	4.46407	430	4.33404	449	4.30568	532	4.66592	Nodiff	17	14069490	14231736	+	6756	COX10	GO:0000266;GO:0004311;GO:0005730;GO:0005739;GO:0005743;GO:0005829;GO:0006629;GO:0006783;GO:0006784;GO:0007005;GO:0008495;GO:0008535;GO:0009060;GO:0016020;GO:0016021;GO:0016740;GO:0016765;GO:0017004;GO:0031966;GO:0044249;GO:0070069;GO:1901576	K02257	EC:2.5.1.141
ENSG00000118263	28.6475	52.5222	4.77284	0.0908728	-3.46001	4.52389e-05	0.0053412	19	0.17814	38	0.27618	118	0.66037	4	0.0322588	137	0.836213	58	0.3485	24	0.173054	36	0.222704	2	0.0200387	1	0.00644162	3	0.0185115	7	0.0479293	2	0.0105424	11	0.0778955	14	0.0943233	1	0.00616199	Down Regulation	2	207074137	207173856	-	9616	KLF7	GO:0000122;GO:0000785;GO:0000978;GO:0000981;GO:0001228;GO:0003677;GO:0003700;GO:0005634;GO:0005654;GO:0005829;GO:0006357;GO:0007409;GO:0007411;GO:0008270;GO:0042593;GO:0045604;GO:0045893;GO:0045944;GO:0046872;GO:0048813;GO:0061179;GO:1904178	K09207	-
ENSG00000006704	0.715243	0.962945	0.467541	0.485532	-1.04236	0.767688	1	0	0	1	0.0107537	0	0	3	0.0357978	0	0	0	0	3	0.0320065	0	0	0	0	1	0.00953111	1	0.00912997	0	0	0	0	2	0.0209555	0	0	0	0	Nodiff	7	74453790	74602605	+	6499	GTF2IRD1	GO:0000122;GO:0000978;GO:0000981;GO:0001227;GO:0003677;GO:0003700;GO:0005515;GO:0005634;GO:0005654;GO:0005829;GO:0006355;GO:0006366;GO:0014886	K03121	-
ENSG00000152422	2703.59	3720.2	1686.97	0.453463	-1.14094	4.54942e-05	0.0053412	3154	106.262	3002	78.4021	5036	101.274	2142	62.0748	3392	74.3978	3609	77.9238	3208	83.1212	5041	112.06	1051	37.84	2260	52.3133	2305	51.1094	1518	37.3494	1943	36.8036	2031	51.6818	2175	52.6573	1567	34.6975	Down Regulation	5	83077498	83353787	+	2676	XRCC4	GO:0003676;GO:0003677;GO:0005515;GO:0005634;GO:0005654;GO:0005694;GO:0005737;GO:0005829;GO:0005958;GO:0006281;GO:0006302;GO:0006303;GO:0006310;GO:0006974;GO:0008022;GO:0010165;GO:0032807;GO:0033152;GO:0035861;GO:0042802;GO:0051103;GO:0051351;GO:0060090;GO:0070419;GO:0070975;GO:1990166	K10886	-
ENSG00000006712	252.817	215.902	289.733	1.34197	0.424349	0.227291	0.807927	126	3.98593	209	5.12512	288	5.4381	79	2.14963	296	6.09589	254	5.14942	189	4.59812	266	5.5521	341	11.5277	257	5.58571	286	5.95438	281	6.49171	341	6.06476	254	6.0688	281	6.38774	459	9.54296	Nodiff	19	39385629	39391154	-	2850	PAF1	GO:0000122;GO:0000993;GO:0001711;GO:0003682;GO:0005515;GO:0005634;GO:0005654;GO:0005737;GO:0006368;GO:0006378;GO:0010390;GO:0016020;GO:0016055;GO:0016570;GO:0016593;GO:0019827;GO:0030054;GO:0031062;GO:0031442;GO:0033523;GO:0034504;GO:0045638;GO:0071222;GO:1902808	K15174	-
ENSG00000113269	129.178	206.511	51.8443	0.251049	-1.99396	4.75502e-05	0.00554585	79	0.555705	144	0.785198	161	0.675988	419	2.53519	159	0.728117	330	1.48764	157	0.849331	168	0.779728	23	0.172892	37	0.178815	71	0.328691	80	0.410961	81	0.320334	34	0.180637	74	0.374051	71	0.328237	Down Regulation	5	179911651	180072113	-	12817	RNF130	GO:0004842;GO:0005737;GO:0006511;GO:0006915;GO:0012501;GO:0016020;GO:0016021;GO:0016567;GO:0016740;GO:0046872;GO:0061630	K15701	EC:2.3.2.27
ENSG00000006715	1051.51	1046.22	1056.81	1.01013	0.0145382	0.873649	1	485	5.64068	1148	10.3498	1008	6.99755	1605	16.0562	1056	7.99541	1187	8.84721	854	7.6385	764	5.86273	559	6.94756	1323	10.5715	1051	8.0446	1227	10.4215	1590	10.3965	939	8.24833	1284	10.7309	1604	12.2604	Nodiff	7	38722974	38932394	-	7752	VPS41	GO:0005515;GO:0005737;GO:0005764;GO:0005765;GO:0005768;GO:0005769;GO:0005770;GO:0005794;GO:0005829;GO:0006623;GO:0006886;GO:0006914;GO:0008017;GO:0008333;GO:0009267;GO:0010008;GO:0012505;GO:0015031;GO:0015630;GO:0016020;GO:0016192;GO:0016236;GO:0030123;GO:0030136;GO:0030897;GO:0031410;GO:0031901;GO:0031902;GO:0034058;GO:0035542;GO:0042802;GO:0046872;GO:0046907;GO:0071439;GO:1902501;GO:1902774	K20184	-
ENSG00000109113	24.4874	40.9449	8.02982	0.196113	-2.35025	4.81957e-05	0.0055844	32	0.873464	68	1.43881	30	0.488779	26	0.610445	3	0.0533093	65	1.13704	18	0.377857	73	1.31472	11	0.320862	0	0	1	0.0179642	4	0.079735	5	0.07673	19	0.391705	20	0.39229	6	0.107636	Down Regulation	17	28714281	28718429	-	3303	RAB34	GO:0000166;GO:0003924;GO:0005515;GO:0005525;GO:0005634;GO:0005730;GO:0005737;GO:0005794;GO:0005795;GO:0005929;GO:0006897;GO:0015031;GO:0016020;GO:0016192;GO:0019882;GO:0030030;GO:0030670;GO:0030742;GO:0031267;GO:0031410;GO:0031982;GO:0031985;GO:0032418;GO:0042995;GO:0043001;GO:0045335;GO:0045880;GO:0048471;GO:0070062;GO:0072659;GO:0090382;GO:0090385	K07921	-
ENSG00000006740	5.06663	5.39748	4.73579	0.877408	-0.188681	0.944287	1	0	0	0	0	2	0.0115457	31	0.25789	2	0.0125925	6	0.0371887	0	0	0	0	2	0.0206707	2	0.0132896	7	0.0445558	9	0.0635669	9	0.048937	3	0.0219142	6	0.0416992	5	0.0317816	Nodiff	17	12789498	12991643	+	9322	ARHGAP44	GO:0005096;GO:0005515;GO:0005543;GO:0005737;GO:0005768;GO:0005829;GO:0006887;GO:0007165;GO:0014069;GO:0030425;GO:0031256;GO:0031267;GO:0032956;GO:0035020;GO:0035021;GO:0042995;GO:0043087;GO:0043197;GO:0045202;GO:0048786;GO:0051056;GO:0051490;GO:0055037;GO:0061001;GO:0098793;GO:0098886;GO:0098887;GO:0098978;GO:0099010;GO:0099152;GO:0110165	K21067	-
ENSG00000138964	418.251	245.375	591.127	2.40908	1.26848	4.92706e-05	0.00563595	130	1.35953	187	1.51596	242	1.51063	302	2.71664	260	1.77013	389	2.60712	168	1.35119	255	1.75955	631	7.0519	439	3.15425	519	3.57211	429	3.2764	751	4.41556	556	4.39168	515	3.87021	1409	9.68431	Up Regulation	22	44172956	44219533	+	8621	PARVG	GO:0003779;GO:0005515;GO:0005737;GO:0005856;GO:0005886;GO:0005925;GO:0007155;GO:0007160;GO:0007163;GO:0015629;GO:0016020;GO:0030031;GO:0031532;GO:0034446;GO:0070161	K06275	-
ENSG00000006744	178.609	173.317	183.901	1.06107	0.0855157	0.854916	1	113	1.45499	188	1.87646	147	1.12978	262	2.90176	175	1.46692	256	2.11245	88	0.871413	105	0.892046	229	3.151	136	1.20311	192	1.62703	227	2.13452	195	1.41162	106	1.03086	170	1.57294	328	2.77566	Nodiff	17	12991612	13018065	-	7002	ELAC2	GO:0003723;GO:0004518;GO:0004519;GO:0004521;GO:0004549;GO:0005634;GO:0005654;GO:0005739;GO:0005759;GO:0005829;GO:0008033;GO:0016078;GO:0016787;GO:0034414;GO:0042645;GO:0042780;GO:0042781;GO:0046872;GO:0072684;GO:0090646	K00784	EC:3.1.26.11
ENSG00000100109	33.6384	14.5177	52.7591	3.63411	1.8616	4.94331e-05	0.00563595	1	0.0165853	7	0.0899957	23	0.227692	26	0.370916	21	0.226741	34	0.361384	4	0.0510204	5	0.0547156	56	0.992529	39	0.444401	18	0.196476	61	0.738836	60	0.559469	45	0.563699	61	0.727002	128	1.39523	Up Regulation	22	26491225	26512505	-	5436	TFIP11	GO:0000390;GO:0000398;GO:0000781;GO:0003676;GO:0005515;GO:0005634;GO:0005654;GO:0005681;GO:0005730;GO:0005737;GO:0006396;GO:0006397;GO:0006807;GO:0008380;GO:0016607;GO:0031012;GO:0031214;GO:0031333;GO:0031848;GO:0032091;GO:0043170;GO:0044238;GO:0071008;GO:0071013;GO:1904876;GO:2001033	K13103	-
ENSG00000006747	2.8541	3.15013	2.55807	0.812051	-0.300358	0.819487	1	0	0	7	0.0420795	3	0.0138864	0	0	9	0.0454363	0	0	5	0.0298197	1	0.0051167	0	0	10	0.0532794	1	0.0051037	0	0	2	0.00871974	6	0.0351427	3	0.0167177	1	0.00509665	Nodiff	7	12570577	12660182	+	11626	SCIN	GO:0001786;GO:0002102;GO:0003779;GO:0005509;GO:0005545;GO:0005546;GO:0005737;GO:0005856;GO:0005903;GO:0005938;GO:0007417;GO:0008154;GO:0008285;GO:0015629;GO:0017156;GO:0030031;GO:0032330;GO:0042989;GO:0042995;GO:0043065;GO:0045010;GO:0045654;GO:0046872;GO:0051014;GO:0051015;GO:0051016;GO:0051047;GO:0051127;GO:0051693;GO:0070062;GO:0070161	K05768	-
ENSG00000107242	97.5234	168.966	26.081	0.154356	-2.69566	4.95943e-05	0.00563595	28	0.495762	246	3.37637	223	2.35676	9	0.137068	350	4.03432	144	1.63397	227	3.09102	138	1.61217	4	0.0756844	6	0.0729882	63	0.734121	8	0.103443	23	0.228951	10	0.133729	115	1.46317	6	0.0698197	Down Regulation	9	68705240	69009176	+	5092	PIP5K1B	GO:0000166;GO:0000285;GO:0001931;GO:0005515;GO:0005524;GO:0005737;GO:0005829;GO:0005886;GO:0006629;GO:0006661;GO:0012505;GO:0014066;GO:0016020;GO:0016301;GO:0016307;GO:0016308;GO:0016310;GO:0016740;GO:0046488;GO:0046854;GO:0052810;GO:0052812	K00889	EC:2.7.1.68
ENSG00000006756	53.8105	49.6993	57.9217	1.16544	0.220879	0.67105	1	22	0.282305	15	0.149206	58	0.444242	23	0.253864	70	0.584764	78	0.64144	117	1.15463	9	0.0761999	31	0.425097	52	0.458443	6	0.0506709	69	0.646604	105	0.757504	77	0.746271	135	1.24483	46	0.38794	Nodiff	X	2903972	2929349	-	7026	ARSD	GO:0004065;GO:0005764;GO:0005788;GO:0008484;GO:0016020;GO:0016021;GO:0016787;GO:0046872	K12374	EC:3.1.6.-
ENSG00000067113	169.895	265.536	74.253	0.279634	-1.83839	5.01653e-05	0.00566452	82	3.82064	434	15.6752	238	6.61905	259	10.3801	483	14.6506	355	10.6003	94	3.3683	171	5.25697	25	1.24478	81	2.59295	175	5.36627	100	3.40264	32	0.838249	99	3.48392	82	2.74548	54	1.65359	Down Regulation	5	55424854	55534969	-	1935	PLPP1	GO:0000810;GO:0005515;GO:0005886;GO:0005887;GO:0005901;GO:0006226;GO:0006629;GO:0006644;GO:0006670;GO:0006672;GO:0007165;GO:0007205;GO:0008195;GO:0008285;GO:0016020;GO:0016021;GO:0016324;GO:0016787;GO:0019216;GO:0019288;GO:0030148;GO:0030518;GO:0030521;GO:0042392;GO:0042577;GO:0044238;GO:0045121;GO:0046839;GO:0070062;GO:0071704;GO:0106235	K01080	EC:3.1.3.4
ENSG00000006757	93.1651	130.013	56.3168	0.433161	-1.20702	0.0158086	0.238438	184	4.8634	56	1.14739	81	1.27792	155	3.52397	91	1.56585	140	2.37146	108	2.19536	120	2.09276	46	1.2993	36	0.653748	85	1.47861	43	0.830012	44	0.653845	49	0.978202	122	2.3172	65	1.12914	Down Regulation	X	7898247	7927739	-	3411	PNPLA4	GO:0003824;GO:0004623;GO:0004806;GO:0005737;GO:0005739;GO:0005811;GO:0005829;GO:0006629;GO:0008150;GO:0016020;GO:0016042;GO:0016411;GO:0016787;GO:0019433;GO:0042572;GO:0047376;GO:0050253;GO:0051264;GO:0051265;GO:0055088	K11157	EC:3.1.1.-
ENSG00000184047	6.49952	0.873552	12.1255	13.8807	3.795	5.15342e-05	0.00576838	0	0	1	0.0100414	2	0.0154639	0	0	0	0	1	0.00830157	3	0.0298865	0	0	11	0.152271	34	0.302593	1	0.00852524	3	0.0283798	15	0.109241	11	0.107621	11	0.102393	22	0.187296	Up Regulation	12	122207663	122227456	-	6960	DIABLO	GO:0005515;GO:0005737;GO:0005739;GO:0005758;GO:0005829;GO:0006915;GO:0006919;GO:0008625;GO:0008631;GO:0008635;GO:0009898;GO:0016020;GO:0016021;GO:0035631;GO:0043065;GO:0051402;GO:0097193	K10522	-
ENSG00000006788	0.0679487	0.135897	0	0		0.990951	1	0	0	1	0.0114196	0	0	0	0	0	0	0	0	0	0	0	0	0	0	0	0	0	0	0	0	0	0	0	0	0	0	0	0	Nodiff	17	10300865	10373130	-	6120	MYH13	GO:0000146;GO:0000166;GO:0003774;GO:0003779;GO:0005515;GO:0005516;GO:0005524;GO:0005737;GO:0005859;GO:0006936;GO:0009267;GO:0016459;GO:0016460;GO:0030016;GO:0032982;GO:0051015;GO:0070062	K24220	-
ENSG00000129521	1371.62	2454.09	289.14	0.117819	-3.08535	5.17358e-05	0.00576838	235	2.87751	2811	26.6814	2944	21.517	1741	18.3369	6841	54.5325	2021	15.8592	1153	10.8577	2347	18.9618	8	0.104681	270	2.27143	424	3.41686	300	2.68265	1008	6.9392	347	3.20914	294	2.58689	92	0.740369	Down Regulation	14	33924227	34462774	-	7363	EGLN3	GO:0001666;GO:0005506;GO:0005515;GO:0005634;GO:0005654;GO:0005737;GO:0005829;GO:0006915;GO:0006919;GO:0006974;GO:0008198;GO:0016491;GO:0016705;GO:0016706;GO:0018126;GO:0018401;GO:0031418;GO:0031543;GO:0031545;GO:0042127;GO:0043523;GO:0046872;GO:0051213;GO:0071456	K09592	EC:1.14.11.29
ENSG00000006831	814.061	847.536	780.587	0.921008	-0.118715	0.592681	1	379	5.86003	559	6.69995	1155	10.6595	996	13.2464	982	9.8846	824	8.16495	888	10.5593	879	8.96739	479	7.91456	815	8.65774	1142	11.6209	1137	12.8385	952	8.27557	745	8.70016	887	9.85521	713	7.24539	Nodiff	12	1688574	1788674	+	5831	ADIPOR2	GO:0005515;GO:0005886;GO:0006629;GO:0006631;GO:0009755;GO:0016020;GO:0016021;GO:0019395;GO:0031226;GO:0033211;GO:0038023;GO:0042593;GO:0042802;GO:0046872;GO:0055100;GO:0061042;GO:0097003;GO:0120162	K07297	-
ENSG00000123636	257.136	379.397	134.876	0.355503	-1.49207	5.32658e-05	0.00590185	297	1.32251	146	0.503959	305	0.81066	331	1.2678	238	0.689933	452	1.28987	424	1.45201	727	2.13596	39	0.185583	193	0.590455	173	0.506992	108	0.351205	195	0.488178	199	0.669278	143	0.457573	181	0.529704	Down Regulation	2	159318979	159616569	-	20247	BAZ2B	GO:0003677;GO:0005515;GO:0005634;GO:0006338;GO:0006357;GO:0046872	K26167	-
ENSG00000006837	12.0986	18.4721	5.72514	0.309934	-1.68997	0.0109344	0.193185	21	0.601243	0	0	8	0.136715	15	0.369403	42	0.78283	23	0.422012	16	0.352299	14	0.26447	0	0	9	0.177035	1	0.0188427	6	0.125452	10	0.160965	9	0.194618	10	0.205737	9	0.16935	Down Regulation	5	134286350	134371047	-	3149	CDKL3	GO:0000166;GO:0004672;GO:0004674;GO:0004693;GO:0005515;GO:0005524;GO:0005634;GO:0005737;GO:0006468;GO:0016301;GO:0016310;GO:0016740;GO:0030517;GO:0036211;GO:0050775;GO:0051726;GO:0097484;GO:0106310	K08824	EC:2.7.11.22
ENSG00000120075	20.8382	2.96107	38.7154	13.0748	3.70872	5.3603e-05	0.00590232	0	0	1	0.0375944	8	0.231585	4	0.166864	5	0.157863	1	0.0310806	5	0.186489	0	0	57	2.95413	34	1.13289	74	2.36194	76	2.69173	16	0.436259	15	0.549447	24	0.836406	14	0.446235	Up Regulation	17	48591257	48593779	-	1859	HOXB5	GO:0000785;GO:0000978;GO:0000981;GO:0001228;GO:0001650;GO:0003677;GO:0003700;GO:0005515;GO:0005634;GO:0005654;GO:0005829;GO:0006355;GO:0006357;GO:0009653;GO:0009952;GO:0045446;GO:0045944;GO:0048704;GO:0048706;GO:1990837	K09305	-
ENSG00000007001	0.523607	0.508272	0.538943	1.06035	0.0845338	1	1	0	0	2	0.0472696	0	0	0	0	2	0.0396981	0	0	0	0	0	0	2	0.0651648	0	0	0	0	0	0	2	0.0342833	0	0	0	0	0	0	Nodiff	2	157876702	158136154	+	2957	UPP2	GO:0003824;GO:0004850;GO:0005515;GO:0005737;GO:0005829;GO:0006218;GO:0006249;GO:0009116;GO:0009164;GO:0009166;GO:0016740;GO:0016757;GO:0016763;GO:0042802;GO:0044206;GO:0045098;GO:0046108;GO:0047847	K00757	EC:2.4.2.3
ENSG00000088305	11.5173	3.2215	19.813	6.15024	2.62064	5.54861e-05	0.00607196	3	0.0393359	0	0	1	0.00782643	0	0	16	0.136576	0	0	1	0.0100839	4	0.0346054	6	0.0840717	22	0.198188	16	0.13807	29	0.27769	29	0.21378	26	0.257485	20	0.188443	34	0.292994	Up Regulation	20	32762385	32809359	+	6876	DNMT3B	GO:0000122;GO:0003677;GO:0003714;GO:0003886;GO:0005515;GO:0005634;GO:0005654;GO:0006306;GO:0008168;GO:0009008;GO:0010468;GO:0010628;GO:0016740;GO:0032259;GO:0032776;GO:0046872;GO:0051718;GO:0090116;GO:1902494	K17399	EC:2.1.1.37
ENSG00000007038	70.2258	49.5602	90.8913	1.83396	0.874961	0.0545829	0.443467	91	4.171	56	1.9897	51	1.39529	6	0.236553	27	0.805657	45	1.32184	2	0.0705	74	2.23794	116	5.68183	88	2.7712	142	4.28351	59	1.9749	92	2.37076	45	1.55784	48	1.58097	198	5.96453	Nodiff	16	2817180	2826304	+	1967	PRSS21	GO:0004252;GO:0005515;GO:0005576;GO:0005615;GO:0005737;GO:0005886;GO:0006508;GO:0007283;GO:0008233;GO:0008236;GO:0016020;GO:0016787;GO:0031225	K09625	EC:3.4.21.-
ENSG00000170315	1448.71	748.54	2148.89	2.87077	1.52144	5.73421e-05	0.00623657	534	30.7239	838	37.3747	654	22.4599	831	41.1258	847	31.7252	1192	43.9518	429	18.9824	455	17.2728	2761	169.759	2076	82.0631	972	36.8055	1093	45.9249	3153	101.99	2541	110.42	2117	87.526	3966	149.968	Up Regulation	17	16380798	16382745	+	1567	UBB	GO:0005515;GO:0005615;GO:0005634;GO:0005654;GO:0005737;GO:0005739;GO:0005741;GO:0005789;GO:0005829;GO:0005886;GO:0007141;GO:0007144;GO:0008584;GO:0008585;GO:0010008;GO:0016020;GO:0016567;GO:0019941;GO:0021888;GO:0030666;GO:0031315;GO:0031386;GO:0031398;GO:0031625;GO:0031982;GO:0043005;GO:0043025;GO:0047497;GO:0048812;GO:0051881;GO:0060612;GO:0060613;GO:0061136;GO:0070062;GO:0072520;GO:0097009;GO:…	K04551	-
ENSG00000007047	19.4647	19.4851	19.4443	0.997905	-0.00302565	0.832439	1	34	0.460542	2	0.021	12	0.0970214	21	0.244674	10	0.0881815	19	0.164934	20	0.208344	18	0.160872	21	0.303977	20	0.186126	10	0.0891461	24	0.237408	30	0.228461	20	0.204612	28	0.27254	14	0.124632	Nodiff	19	45079288	45305284	+	6656	MARK4	GO:0000166;GO:0000226;GO:0000930;GO:0001578;GO:0004672;GO:0004674;GO:0005515;GO:0005524;GO:0005737;GO:0005813;GO:0005815;GO:0005829;GO:0005856;GO:0006468;GO:0007049;GO:0007399;GO:0008017;GO:0015630;GO:0016301;GO:0016310;GO:0016740;GO:0030030;GO:0030425;GO:0030496;GO:0035556;GO:0036064;GO:0042995;GO:0043005;GO:0043015;GO:0043068;GO:0043130;GO:0044782;GO:0045724;GO:0045787;GO:0046605;GO:0048156;GO:…	K08798	EC:2.7.11.1
ENSG00000007062	0.363969	0.612343	0.115594	0.188773	-2.40527	0.71763	1	1	0.0120904	2	0.0187443	0	0	0	0	0	0	0	0	1	0.00929821	0	0	0	0	0	0	1	0.00795704	0	0	0	0	0	0	0	0	0	0	Nodiff	4	15963076	16084378	-	7457	PROM1	GO:0001750;GO:0005515;GO:0005615;GO:0005783;GO:0005793;GO:0005886;GO:0005887;GO:0005902;GO:0005929;GO:0009986;GO:0010842;GO:0015485;GO:0016020;GO:0016021;GO:0016324;GO:0031528;GO:0031982;GO:0042622;GO:0042805;GO:0042995;GO:0045296;GO:0045494;GO:0060042;GO:0060219;GO:0070062;GO:0071914;GO:0072112;GO:0072139;GO:0110165;GO:2000768	K06532	-
ENSG00000123146	262.804	158.214	367.394	2.32213	1.21545	6.1845e-05	0.00663702	67	1.12237	166	2.1556	162	1.61984	288	4.14984	136	1.48315	201	2.15785	120	1.54597	88	0.972656	349	6.24764	376	4.32747	419	4.61941	290	3.54774	470	4.42648	350	4.42831	424	5.10396	543	5.97821	Up Regulation	19	14380501	14408725	+	5382	ADGRE5	GO:0004888;GO:0004930;GO:0005509;GO:0005515;GO:0005576;GO:0005615;GO:0005886;GO:0005887;GO:0005925;GO:0006954;GO:0006955;GO:0007155;GO:0007165;GO:0007166;GO:0007186;GO:0007189;GO:0007267;GO:0016020;GO:0016021;GO:0030667;GO:0070062	K08446	-
ENSG00000007080	98.0967	53.3303	142.863	2.67884	1.42161	0.0925935	0.564187	21	1.13986	58	2.4404	49	1.58754	84	3.92186	71	2.50888	107	3.72206	15	0.62616	20	0.716276	309	17.9235	62	2.31213	81	2.89355	69	2.73512	119	3.63146	91	3.73066	101	3.93946	335	11.9506	Nodiff	19	17933015	17943991	+	1661	CCDC124	GO:0003713;GO:0003723;GO:0005634;GO:0005737;GO:0005815;GO:0005829;GO:0005856;GO:0005886;GO:0006366;GO:0007049;GO:0030496;GO:0045893;GO:0051301	-	-
ENSG00000198804	32519.6	44412.6	20626.6	0.464431	-1.10646	6.21472e-05	0.00663702	32206	1883.02	39750	1801.59	18830	657.151	41201	2072.08	65740	2502.28	60555	2269	46029	2069.72	35673	1376.18	18266	1141.28	16852	676.95	22053	848.592	27435	1171.43	23455	771.001	18470	815.636	25705	1079.99	27892	1071.79	Down Regulation	MT	5904	7445	+	1542	MT-CO1	GO:0004129;GO:0005515;GO:0005739;GO:0005743;GO:0005750;GO:0005751;GO:0006119;GO:0006123;GO:0006979;GO:0007568;GO:0009060;GO:0015990;GO:0016020;GO:0016021;GO:0020037;GO:0021549;GO:0022900;GO:0022904;GO:0031966;GO:0045277;GO:0045333;GO:0046688;GO:0046872;GO:0051602;GO:0070469;GO:1902600	-	-
ENSG00000007129	214.553	121.818	307.287	2.52251	1.33486	0.00340709	0.102374	106	4.83396	44	1.55542	88	2.39539	163	6.39386	130	3.85947	257	7.51097	74	2.59531	79	2.37706	312	15.2049	31	0.971281	343	10.2945	273	9.09187	535	13.7167	235	8.09422	208	6.8162	851	25.5057	Up Regulation	19	41549518	41586844	+	1977	CEACAM21	GO:0016020;GO:0016021	K06499	-
ENSG00000007168	2858.86	3177.05	2540.67	0.799697	-0.322475	0.235367	0.820407	2198	14.3902	3380	17.1536	3751	14.6582	2506	14.1123	3360	14.3207	3059	12.8346	2598	13.0809	3660	15.8101	1888	13.209	2765	12.4371	3374	14.5377	3316	15.8543	3536	13.0152	2264	11.195	2640	12.4201	2548	10.9635	Nodiff	17	2593210	2685615	+	13771	PAFAH1B1	GO:0000132;GO:0000226;GO:0000235;GO:0000776;GO:0001667;GO:0001675;GO:0001764;GO:0001961;GO:0005515;GO:0005634;GO:0005635;GO:0005737;GO:0005813;GO:0005815;GO:0005819;GO:0005829;GO:0005856;GO:0005871;GO:0005874;GO:0005875;GO:0005881;GO:0005938;GO:0006629;GO:0007017;GO:0007049;GO:0007097;GO:0007254;GO:0007268;GO:0007281;GO:0007399;GO:0007405;GO:0007420;GO:0007611;GO:0008017;GO:0008090;GO:0008201;GO:…	K16794	-
ENSG00000038382	53.0509	84.5641	21.5376	0.25469	-1.97319	6.75173e-05	0.00712468	44	0.199174	150	0.526345	55	0.148607	68	0.264769	21	0.0618851	129	0.374227	115	0.400348	67	0.200111	8	0.0386991	13	0.0404305	20	0.0595829	26	0.0859502	36	0.0916184	22	0.0752164	54	0.175653	16	0.0476005	Down Regulation	5	14143342	14532128	+	19917	TRIO	GO:0000166;GO:0004672;GO:0004674;GO:0005085;GO:0005515;GO:0005524;GO:0005737;GO:0005829;GO:0006468;GO:0007185;GO:0007411;GO:0007417;GO:0009966;GO:0016301;GO:0016310;GO:0016740;GO:0019898;GO:0042995;GO:0045599;GO:0048812;GO:0050790;GO:0051056;GO:0106310	K08810	EC:2.7.11.1
ENSG00000007171	3.36422	5.80695	0.921496	0.158688	-2.65573	0.408419	0.978474	0	0	41	0.467517	0	0	0	0	0	0	0	0	0	0	2	0.0194116	0	0	1	0.0101065	7	0.0677679	0	0	0	0	0	0	0	0	0	0	Nodiff	17	27756766	27800529	-	6129	NOS2	GO:0001666;GO:0001912;GO:0002227;GO:0004517;GO:0005515;GO:0005516;GO:0005634;GO:0005654;GO:0005737;GO:0005777;GO:0005782;GO:0005829;GO:0005886;GO:0006527;GO:0006801;GO:0006809;GO:0006954;GO:0007263;GO:0007623;GO:0009617;GO:0009725;GO:0010181;GO:0010629;GO:0012506;GO:0016491;GO:0018119;GO:0020037;GO:0030863;GO:0031284;GO:0032310;GO:0032496;GO:0032755;GO:0032757;GO:0034617;GO:0034618;GO:0042127;GO:…	K13241	EC:1.14.13.39
ENSG00000166681	63.2163	118.548	7.88497	0.0665132	-3.91022	6.86655e-05	0.00720298	127	10.2968	84	5.27931	57	2.75848	40	2.78957	99	5.22542	92	4.78027	43	2.68119	358	19.1513	2	0.173285	0	0	16	0.85375	6	0.355258	7	0.319078	17	1.04102	16	0.932182	6	0.319714	Down Regulation	X	103376395	103378164	+	1112	BEX3	GO:0005102;GO:0005123;GO:0005163;GO:0005515;GO:0005634;GO:0005737;GO:0005829;GO:0006915;GO:0006919;GO:0007165;GO:0008625;GO:0008656;GO:0042802;GO:0046872	K12465	-
ENSG00000007174	0.729553	1.07298	0.386125	0.359862	-1.47449	0.695817	1	0	0	2	0.00825076	0	0	0	0	0	0	0	0	5	0.0204642	1	0.00351141	0	0	0	0	1	0.00350249	0	0	0	0	0	0	0	0	3	0.0104929	Nodiff	17	11598470	11969748	+	16941	DNAH9	GO:0000166;GO:0003341;GO:0005515;GO:0005524;GO:0005576;GO:0005737;GO:0005856;GO:0005858;GO:0005874;GO:0005929;GO:0005930;GO:0007018;GO:0008569;GO:0030030;GO:0030286;GO:0031514;GO:0036157;GO:0042995;GO:0045505;GO:0051649;GO:0051959;GO:0090660;GO:0097729;GO:0120135;GO:0120197	K10408	-
ENSG00000070159	38.4594	73.8334	3.08551	0.0417903	-4.58069	7.16492e-05	0.00747174	57	0.514157	16	0.111877	84	0.452268	0	0	47	0.275998	281	1.6244	41	0.284423	85	0.50589	3	0.0289183	2	0.0123947	4	0.0237461	0	0	0	0	3	0.0204387	12	0.0777829	2	0.0118567	Down Regulation	9	109375466	109498313	-	9995	PTPN3	GO:0000165;GO:0001784;GO:0004721;GO:0004725;GO:0005515;GO:0005737;GO:0005829;GO:0005856;GO:0005886;GO:0006470;GO:0008092;GO:0009898;GO:0016020;GO:0016311;GO:0016787;GO:0016791;GO:0017080;GO:0042059;GO:0045930;GO:0051045;GO:0051117;GO:0097421;GO:0098902;GO:2000649	K18027	EC:3.1.3.48
ENSG00000007202	88.7856	71.6984	105.873	1.47664	0.56232	0.0645755	0.480181	54	0.527353	44	0.333089	58	0.33809	125	1.05002	67	0.425961	60	0.375513	72	0.540755	58	0.373725	73	0.761836	109	0.731342	103	0.661999	107	0.763107	147	0.807097	117	0.862987	135	0.947378	154	0.988417	Nodiff	17	28614446	28645454	-	9232	KIAA0100	GO:0005515;GO:0005576	-	-
ENSG00000135124	191.074	113.104	269.044	2.37874	1.2502	7.32472e-05	0.00759372	44	0.498924	122	1.07236	101	0.683595	141	1.37524	170	1.25493	175	1.2717	68	0.592995	76	0.568607	261	3.16267	274	2.13461	219	1.63432	255	2.11162	315	2.00813	205	1.75568	270	2.20002	592	4.41179	Up Regulation	12	121210065	121234106	+	7951	P2RX4	GO:0001614;GO:0001894;GO:0002028;GO:0002931;GO:0004931;GO:0005102;GO:0005216;GO:0005507;GO:0005515;GO:0005524;GO:0005639;GO:0005765;GO:0005886;GO:0005887;GO:0006811;GO:0007165;GO:0008217;GO:0008270;GO:0010524;GO:0010614;GO:0014069;GO:0015267;GO:0016020;GO:0016021;GO:0019228;GO:0019233;GO:0019722;GO:0030054;GO:0030424;GO:0030425;GO:0032308;GO:0033198;GO:0034220;GO:0034405;GO:0035590;GO:0042118;GO:…	K05218	-
ENSG00000151748	53.0686	79.0062	27.131	0.343404	-1.54202	7.50632e-05	0.00773675	75	1.20639	116	1.44639	84	0.806498	60	0.830152	40	0.418866	101	1.04115	49	0.606156	70	0.742921	18	0.309408	31	0.342591	30	0.317586	4	0.0469874	28	0.253213	49	0.595298	44	0.508584	36	0.380577	Down Regulation	14	50632058	50668306	-	5605	SAV1	GO:0001942;GO:0005515;GO:0005634;GO:0005737;GO:0005829;GO:0005886;GO:0005911;GO:0006915;GO:0007165;GO:0030159;GO:0030216;GO:0030425;GO:0031697;GO:0035329;GO:0042127;GO:0042802;GO:0043113;GO:0045600;GO:0046332;GO:0046620;GO:0050673;GO:0050680;GO:0050821;GO:0051091;GO:0060038;GO:0060044;GO:0060090;GO:0060412;GO:0060487;GO:0060575;GO:0070699;GO:0097283;GO:1902174;GO:2000036	K16686	-
ENSG00000007237	7.28211	12.7761	1.78809	0.139955	-2.83696	0.000722753	0.0394245	5	0.0443777	30	0.206403	13	0.0688707	5	0.0381719	6	0.0346684	19	0.108072	19	0.129691	2	0.0117123	0	0	1	0.00609792	2	0.0116825	3	0.0194451	3	0.0149698	2	0.0134071	2	0.0127558	4	0.0233328	Down Regulation	17	9910606	10198606	-	10158	GAS7	GO:0005515;GO:0005737;GO:0005884;GO:0005886;GO:0007399;GO:0030041;GO:0030154;GO:0042802;GO:0048812;GO:0051015	K18618	-
ENSG00000125740	30.5273	14.3991	46.6554	3.24017	1.69607	7.61228e-05	0.0078006	20	0.324718	0	0	5	0.0484554	5	0.0698272	29	0.306521	17	0.176885	11	0.13735	20	0.214251	47	0.815464	37	0.412728	48	0.512896	44	0.521702	122	1.11362	35	0.429195	47	0.548347	33	0.352129	Up Regulation	19	45467995	45475179	+	5553	FOSB	GO:0000122;GO:0000785;GO:0000978;GO:0000981;GO:0001228;GO:0003677;GO:0003690;GO:0003700;GO:0005515;GO:0005634;GO:0005654;GO:0006355;GO:0006357;GO:0006366;GO:0007565;GO:0009410;GO:0009612;GO:0032570;GO:0032870;GO:0043231;GO:0043278;GO:0043565;GO:0045944;GO:0051412;GO:0051591;GO:0071277;GO:1990837	K09029	-
ENSG00000007255	228.147	162.407	293.887	1.80958	0.855654	0.00428764	0.117301	63	6.08783	173	12.9589	158	9.11329	253	21.0291	220	13.8399	167	10.342	99	7.35728	138	8.79868	273	28.1913	197	13.079	323	20.5417	231	16.3015	500	27.1639	203	14.8159	332	23.0538	580	36.8351	Nodiff	19	45162928	45178237	-	933	TRAPPC6A	GO:0005515;GO:0005737;GO:0005783;GO:0005794;GO:0005801;GO:0005802;GO:0005829;GO:0006888;GO:0016192;GO:0030008;GO:0043087;GO:0048193;GO:0048208;GO:0051649;GO:0099022;GO:1903232;GO:1990072	K20304	-
ENSG00000167525	39.2862	18.3938	60.1786	3.27167	1.71003	7.78142e-05	0.00792811	1	0.0176954	13	0.178321	20	0.211244	1	0.0152208	9	0.103679	51	0.578356	18	0.244958	44	0.513723	28	0.529479	55	0.668665	31	0.361022	60	0.775362	89	0.885421	95	1.26968	58	0.737512	139	1.61654	Up Regulation	17	28703197	28711888	-	5095	PROCA1	GO:0004623;GO:0005515;GO:0006644;GO:0030332;GO:0050482	-	-
ENSG00000007264	4.72169	3.41926	6.02412	1.76182	0.817064	0.532927	1	0	0	7	0.118225	0	0	0	0	7	0.0992883	13	0.181519	2	0.0335122	0	0	13	0.302683	1	0.0149692	4	0.0573568	3	0.047734	8	0.0979949	3	0.0493679	3	0.0469695	15	0.214791	Nodiff	19	3777970	3802129	-	4138	MATK	GO:0000166;GO:0004672;GO:0004713;GO:0004715;GO:0005515;GO:0005524;GO:0005737;GO:0005829;GO:0006468;GO:0008284;GO:0016020;GO:0016301;GO:0016310;GO:0016740;GO:0018108	K08888	EC:2.7.10.2
ENSG00000162496	2874.88	1485.48	4264.28	2.87063	1.52137	8.16562e-05	0.0082488	526	13.4916	1510	30.023	1166	17.8514	2684	59.216	1953	32.6113	2747	45.1547	601	11.8553	583	9.86651	4969	136.2	3219	56.7264	2238	37.779	4145	77.642	5037	72.6358	3820	74.0035	4339	79.9742	9697	163.466	Up Regulation	1	12567910	12618210	-	3515	DHRS3	GO:0000166;GO:0001523;GO:0003151;GO:0004745;GO:0005789;GO:0005811;GO:0006629;GO:0007601;GO:0009055;GO:0016020;GO:0016021;GO:0016491;GO:0016616;GO:0022900;GO:0030278;GO:0042572;GO:0042622;GO:0048385;GO:0048387;GO:0052650;GO:0060021;GO:0060349;GO:0060411	K11146	EC:1.1.1.300
ENSG00000007306	0.224029	0.223382	0.224675	1.00579	0.00832588	1	1	0	0	0	0	0	0	0	0	1	0.0221235	1	0.0217787	0	0	0	0	0	0	2	0.0466963	0	0	0	0	0	0	0	0	0	0	0	0	Nodiff	19	41673303	41706976	-	2653	CEACAM7	GO:0005576;GO:0005829;GO:0005886;GO:0016020;GO:0016324;GO:0031225	K06499	-
ENSG00000143702	158.26	231.897	84.6227	0.364915	-1.45437	8.18924e-05	0.0082488	71	0.585173	57	0.364167	304	1.49553	248	1.75815	379	2.03354	207	1.09336	249	1.57828	347	1.887	9	0.0792683	94	0.53228	116	0.629211	127	0.764405	132	0.611646	97	0.603821	140	0.829155	57	0.308754	Down Regulation	1	243124428	243255348	-	10939	CEP170	GO:0005515;GO:0005737;GO:0005813;GO:0005814;GO:0005815;GO:0005819;GO:0005829;GO:0005856;GO:0005874;GO:0016020;GO:0016021;GO:0120103	K16463	-
ENSG00000007312	56.5407	35.987	77.0945	2.14229	1.09915	0.0038559	0.109804	16	0.678835	42	1.38132	41	1.0383	45	1.64224	48	1.32578	65	1.76736	15	0.489436	14	0.391913	79	3.58181	70	2.04046	83	2.31758	64	1.98298	118	2.81467	32	1.02543	91	2.77439	149	4.15473	Up Regulation	17	63928738	63932336	-	2125	CD79B	GO:0002250;GO:0002376;GO:0004888;GO:0005515;GO:0005886;GO:0005887;GO:0006955;GO:0007165;GO:0007166;GO:0009897;GO:0016020;GO:0016021;GO:0019815;GO:0030183;GO:0042802;GO:0050853;GO:0070062	K06507	-
ENSG00000127540	371.123	231.74	510.506	2.20293	1.13942	8.28682e-05	0.00829993	141	5.94864	216	7.06402	259	6.52221	257	9.32633	273	7.49806	291	7.86788	224	7.26787	133	3.70226	468	21.0997	496	14.377	345	9.57922	302	9.30465	990	23.482	651	20.7439	510	15.4615	799	22.1543	Up Regulation	19	1597169	1605473	-	2137	UQCR11	GO:0005739;GO:0005743;GO:0005750;GO:0006091;GO:0006122;GO:0009055;GO:0016020;GO:0016021;GO:0045333;GO:0070469	K00420	-
ENSG00000007314	0.324063	0.408517	0.23961	0.586536	-0.769708	0.963983	1	0	0	2	0.0169569	0	0	0	0	0	0	0	0	1	0.0084116	0	0	0	0	0	0	0	0	0	0	0	0	2	0.0165219	0	0	0	0	Nodiff	17	63938554	63972918	-	8243	SCN4A	GO:0001518;GO:0005216;GO:0005244;GO:0005248;GO:0005261;GO:0005272;GO:0005515;GO:0005886;GO:0005887;GO:0006811;GO:0006814;GO:0006936;GO:0016020;GO:0016021;GO:0019228;GO:0030424;GO:0034765;GO:0035725;GO:0055085;GO:0086010;GO:0100001	K04837	-
ENSG00000156475	421.703	642.738	200.667	0.312206	-1.67943	8.34829e-05	0.00831452	535	3.54404	415	2.13105	302	1.19412	567	3.23078	428	1.84576	822	3.48966	1064	5.4206	701	3.06394	60	0.424744	103	0.46878	188	0.819625	144	0.696629	227	0.845418	179	0.895589	589	2.80377	365	1.58909	Down Regulation	5	146580742	147084784	-	13610	PPP2R2B	GO:0000159;GO:0005515;GO:0005737;GO:0005739;GO:0005741;GO:0005829;GO:0005856;GO:0006915;GO:0016020;GO:0019888;GO:0050790	K04354	-
ENSG00000007341	363.797	414.101	313.494	0.757047	-0.401545	0.175391	0.731265	207	2.30176	431	3.71507	377	2.50223	356	3.40501	582	4.21308	265	1.88843	439	3.75417	555	4.07192	225	2.67364	324	2.47526	281	2.0564	329	2.67165	504	3.1508	320	2.68751	404	3.22815	413	3.01822	Nodiff	1	112523514	112620825	-	8108	ST7L	GO:0005515;GO:0016020;GO:0016021;GO:0030308	-	-
ENSG00000074416	11.8259	19.5239	4.12788	0.211427	-2.24177	8.46857e-05	0.00838719	4	0.0319199	16	0.0989741	17	0.0809742	23	0.157873	25	0.129876	48	0.245476	8	0.0490967	20	0.105305	10	0.0852772	3	0.0164479	1	0.00525187	0	0	0	0	4	0.0241086	7	0.0401404	7	0.0367123	Down Regulation	3	127689062	128052190	-	11298	MGLL	GO:0004622;GO:0005515;GO:0005654;GO:0005737;GO:0005789;GO:0005829;GO:0005886;GO:0006629;GO:0006631;GO:0006633;GO:0006954;GO:0009966;GO:0016020;GO:0016042;GO:0016298;GO:0016787;GO:0019369;GO:0019433;GO:0019898;GO:0042803;GO:0046464;GO:0047372;GO:0050727;GO:0051930;GO:0052651;GO:0052689;GO:2000124	K01054	EC:3.1.1.23
ENSG00000007350	57.5716	60.4908	54.6525	0.903484	-0.146428	0.741142	1	0	0	82	1.6253	126	1.92304	0	0	191	3.17937	0	0	3	0.0589933	105	1.77144	26	0.710437	40	0.702696	94	1.58184	43	0.802941	72	1.03503	64	1.23598	40	0.734959	122	2.05018	Nodiff	X	154295795	154330350	+	3526	TKTL1	GO:0003824;GO:0004802;GO:0005634;GO:0005737;GO:0005829;GO:0006007;GO:0006772;GO:0016740;GO:0030976;GO:0046872	K00615	EC:2.2.1.1
ENSG00000164086	224.11	131.948	316.272	2.39694	1.2612	8.92876e-05	0.00879384	66	1.04964	67	0.825983	139	1.3195	225	3.07793	128	1.32524	187	1.90592	111	1.35763	108	1.13328	294	4.99661	199	2.17438	231	2.4178	331	3.84432	372	3.32614	287	3.44738	328	3.74846	792	8.27816	Up Regulation	3	52048919	52056571	-	5669	DUSP7	GO:0000165;GO:0004721;GO:0004722;GO:0004725;GO:0005515;GO:0005654;GO:0005737;GO:0005829;GO:0006470;GO:0008138;GO:0008330;GO:0016311;GO:0016787;GO:0016791;GO:0017017;GO:0017018;GO:0035335;GO:0043407;GO:0043409;GO:0070371	K04459	-
ENSG00000007372	0.700779	0.661828	0.739729	1.11771	0.160541	0.985882	1	0	0	4	0.0135449	0	0	0	0	1	0.00284382	0	0	0	0	0	0	0	0	4	0.012005	0	0	0	0	0	0	0	0	1	0.00313904	2	0.00574191	Nodiff	11	31784779	31817961	-	20639	PAX6	GO:0000122;GO:0000132;GO:0000785;GO:0000976;GO:0000978;GO:0000979;GO:0000981;GO:0001221;GO:0001227;GO:0001228;GO:0001568;GO:0001654;GO:0001709;GO:0001764;GO:0001933;GO:0002052;GO:0002067;GO:0002088;GO:0003002;GO:0003309;GO:0003322;GO:0003677;GO:0003682;GO:0003700;GO:0003723;GO:0005515;GO:0005634;GO:0005654;GO:0005737;GO:0005829;GO:0006306;GO:0006338;GO:0006355;GO:0006357;GO:0006366;GO:0006468;GO:…	K08031	-
ENSG00000102024	16.2056	31.4008	1.01035	0.0321759	-4.95787	9.08149e-05	0.00889484	7	0.154229	0	0	63	0.828523	0	0	64	0.917984	0	0	43	0.728612	81	1.17752	0	0	1	0.0151375	0	0	1	0.0160902	0	0	1	0.016641	6	0.0949951	0	0	Down Regulation	X	115561174	115650861	+	4092	PLS3	GO:0003779;GO:0005509;GO:0005515;GO:0005737;GO:0005829;GO:0005884;GO:0005886;GO:0032432;GO:0046872;GO:0051015;GO:0051017;GO:0051639;GO:0060348	K17336	-
ENSG00000007376	8.46268	4.01536	12.91	3.21515	1.68489	0.012455	0.206537	7	0.227918	0	0	2	0.0388693	0	0	6	0.12718	2	0.0417327	8	0.200323	3	0.0644493	17	0.591508	12	0.268441	12	0.257143	10	0.23778	16	0.292888	9	0.221327	9	0.210574	27	0.577771	Up Regulation	16	784974	788397	-	2769	RPUSD1	GO:0000455;GO:0001522;GO:0003674;GO:0003723;GO:0005515;GO:0005575;GO:0008150;GO:0009451;GO:0009982	-	-
ENSG00000141384	59.7101	87.1078	32.3125	0.370948	-1.43071	9.56353e-05	0.00931551	76	1.40237	82	1.17291	102	1.12343	58	0.92057	34	0.408429	73	0.863254	79	1.12108	158	1.92364	21	0.414095	19	0.240874	61	0.740785	53	0.7142	18	0.186734	27	0.376291	52	0.689502	28	0.339562	Down Regulation	18	26226445	26391685	+	4886	TAF4B	GO:0001650;GO:0003677;GO:0005634;GO:0005654;GO:0005667;GO:0005669;GO:0005737;GO:0006351;GO:0006352;GO:0006366;GO:0006367;GO:0006468;GO:0007283;GO:0016251;GO:0030154;GO:0042789;GO:0046982;GO:0048477;GO:0051059;GO:0060261	K03129	-
ENSG00000007384	0.0561688	0	0.112338			1	1	0	0	0	0	0	0	0	0	0	0	0	0	0	0	0	0	0	0	1	0.0126053	0	0	0	0	0	0	0	0	0	0	0	0	Nodiff	16	58059	76355	-	4914	RHBDF1	GO:0000139;GO:0004252;GO:0005515;GO:0005783;GO:0005789;GO:0005794;GO:0008283;GO:0015031;GO:0016020;GO:0016021;GO:0016477;GO:0019838;GO:0042058;GO:0050708;GO:0050709;GO:0061136	-	-
ENSG00000198746	9.6791	2.17742	17.1808	7.89042	2.9801	9.70898e-05	0.00940341	0	0	1	0.0313963	12	0.290105	0	0	3	0.0791019	0	0	0	0	3	0.0801708	17	0.735797	14	0.389576	12	0.319869	17	0.50283	18	0.409875	24	0.734176	8	0.232836	42	1.11799	Up Regulation	1	26890488	26900467	-	2226	GPATCH3	GO:0003676;GO:0005515;GO:0005634;GO:0005654;GO:0005737;GO:0005829;GO:0032480;GO:0039536;GO:0045893	-	-
ENSG00000007392	426.447	392.667	460.227	1.17205	0.229039	0.495915	1	185	2.70065	346	3.91536	311	2.7099	546	6.85595	286	2.718	711	6.65169	327	3.67117	376	3.6216	454	7.08244	453	4.5434	334	3.20889	484	5.15983	655	5.37574	487	5.36952	428	4.48975	751	7.20523	Nodiff	16	188969	229463	-	6176	LUC7L	GO:0003729;GO:0005515;GO:0005685;GO:0006376;GO:0042802;GO:0045843;GO:0050733;GO:0071004	-	-
ENSG00000198125	10.2507	19.1686	1.33275	0.0695279	-3.84626	9.75985e-05	0.00940341	14	0.590922	20	0.654383	21	0.529075	0	0	56	1.53878	25	0.676251	13	0.421994	2	0.0556992	0	0	2	0.0579987	5	0.138894	0	0	1	0.0237303	0	0	4	0.121323	0	0	Down Regulation	22	35606764	35637951	-	2136	MB	GO:0001666;GO:0005344;GO:0005829;GO:0007507;GO:0015671;GO:0019825;GO:0020037;GO:0043353;GO:0046872;GO:0050873;GO:0070062	K21892	-
ENSG00000007402	4.41164	6.34763	2.47566	0.390013	-1.35841	0.24939	0.832265	10	0.138534	3	0.0322164	7	0.0578829	9	0.107245	0	0	2	0.0177563	7	0.0745786	6	0.0548433	0	0	1	0.00951792	2	0.0182347	4	0.0404678	4	0.0311542	4	0.041853	5	0.0497746	3	0.0273142	Nodiff	3	50362613	50504244	-	6508	CACNA2D2	GO:0005244;GO:0005245;GO:0005262;GO:0005886;GO:0005891;GO:0006811;GO:0006816;GO:0016020;GO:0016021;GO:0034765;GO:0046872;GO:0070588	K04859	-
ENSG00000165322	166.301	277.118	55.4844	0.200219	-2.32035	9.92875e-05	0.00951442	57	0.864569	459	5.39681	156	1.41236	146	1.90483	202	1.99463	224	2.1774	504	5.87916	418	4.18329	23	0.372807	90	0.937894	63	0.628894	56	0.620307	67	0.571347	28	0.32077	92	1.00275	87	0.867272	Down Regulation	10	31805398	31928876	-	5944	ARHGAP12	GO:0001891;GO:0002011;GO:0005096;GO:0005515;GO:0005737;GO:0006911;GO:0007015;GO:0007165;GO:0043087;GO:0050790;GO:0051058	K20636	-
ENSG00000007516	0.421161	0.606211	0.236112	0.389487	-1.36035	0.756927	1	0	0	1	0.0114402	0	0	0	0	0	0	0	0	0	0	4	0.0389502	0	0	0	0	0	0	2	0.0215555	0	0	0	0	0	0	0	0	Nodiff	16	1333638	1349441	+	6109	BAIAP3	GO:0000149;GO:0001956;GO:0005509;GO:0005515;GO:0005543;GO:0005737;GO:0005768;GO:0005794;GO:0005829;GO:0005886;GO:0006887;GO:0007186;GO:0016020;GO:0019905;GO:0031902;GO:0032228;GO:0032588;GO:0035774;GO:0042147;GO:0046872;GO:0055038;GO:0098793;GO:0099503;GO:1905413;GO:1990502	K15621	-
ENSG00000133142	78.025	141.253	14.7968	0.104754	-3.25492	0.000100162	0.00954659	174	6.2475	22	0.612321	96	2.05743	144	4.44731	32	0.747987	76	1.74878	167	4.61141	319	7.55726	11	0.422066	30	0.740056	5	0.118151	11	0.288432	13	0.262422	4	0.108474	26	0.670829	34	0.802319	Down Regulation	X	103576231	103587729	+	2511	TCEAL4	GO:0003746;GO:0005515;GO:0005634;GO:0006414;GO:0050699	-	-
ENSG00000007520	25.0312	21.0404	29.022	1.37935	0.463985	0.378898	0.957531	5	0.372553	23	1.32845	7	0.311324	47	3.01227	19	0.921635	27	1.28928	14	0.802244	22	1.08158	41	3.26462	29	1.48458	20	0.980755	26	1.41477	36	1.50807	26	1.46319	18	0.963768	52	2.54644	Nodiff	16	1349240	1351878	-	1210	TSR3	GO:0000154;GO:0000455;GO:0005737;GO:0005829;GO:0006364;GO:0016740;GO:0030490;GO:0042254;GO:0106388;GO:1904047	K09140	-
ENSG00000124564	19.6035	4.86834	34.3386	7.05346	2.81833	0.000102761	0.00970749	0	0	2	0.0388915	0	0	0	0	0	0	0	0	19	0.366555	17	0.281379	12	0.32169	69	1.18922	9	0.148587	12	0.219837	75	1.05776	21	0.397883	77	1.38803	47	0.774881	Up Regulation	6	25833066	25882286	-	3594	SLC17A3	GO:0005436;GO:0005737;GO:0005764;GO:0005783;GO:0005789;GO:0005886;GO:0005887;GO:0006811;GO:0006814;GO:0006817;GO:0006820;GO:0008308;GO:0008514;GO:0015136;GO:0015143;GO:0015293;GO:0015562;GO:0015711;GO:0015739;GO:0015747;GO:0015760;GO:0016020;GO:0016021;GO:0016324;GO:0019534;GO:0022857;GO:0031526;GO:0034220;GO:0035725;GO:0042910;GO:0046415;GO:0048471;GO:0055085;GO:1901998;GO:1990961	K12300	-
ENSG00000007541	4.35965	2.97685	5.74245	1.92904	0.94788	0.445961	0.999202	0	0	0	0	2	0.0137002	7	0.0691001	0	0	8	0.058838	0	0	8	0.0605771	10	0.12264	4	0.031539	2	0.0151058	2	0.016762	2	0.0129042	9	0.0780109	3	0.0247403	16	0.12068	Nodiff	16	566995	584109	+	7856	PIGQ	GO:0000506;GO:0005515;GO:0005783;GO:0005789;GO:0005975;GO:0006506;GO:0016020;GO:0016021	K03860	-
ENSG00000198727	9120	12750.1	5489.88	0.430575	-1.21566	0.000102945	0.00970749	10754	849.743	9895	606.084	9718	458.343	6378	433.492	18903	972.379	7251	367.182	14338	871.298	19468	1014.98	4024	339.787	4620	250.811	7206	374.735	6392	368.849	7706	342.332	5092	303.89	8344	473.777	4873	253.061	Down Regulation	MT	14747	15887	+	1141	MT-CYB	GO:0005739;GO:0005743;GO:0005750;GO:0006122;GO:0008121;GO:0009055;GO:0016020;GO:0016021;GO:0016491;GO:0022904;GO:0031305;GO:0045275;GO:0045333;GO:0046872;GO:0070469;GO:1902600	-	-
ENSG00000007545	63.8159	62.974	64.6579	1.02674	0.0380688	0.891373	1	30	0.31465	39	0.317082	74	0.463271	81	0.730753	79	0.539413	48	0.322637	58	0.467838	83	0.574383	33	0.369873	88	0.634127	70	0.483189	39	0.298721	83	0.489424	83	0.6575	90	0.678315	98	0.67553	Nodiff	16	1612337	1677908	+	8596	CRAMP1	GO:0003677;GO:0003682;GO:0005634;GO:0007389	-	-
ENSG00000134278	33.7537	51.6666	15.8407	0.306595	-1.7056	0.000105088	0.0098278	26	0.360354	58	0.623137	26	0.215093	11	0.131138	92	0.830101	102	0.905988	43	0.458337	56	0.512107	13	0.192544	7	0.0666562	38	0.346619	6	0.0607297	26	0.202596	13	0.136085	24	0.239028	12	0.109307	Down Regulation	18	12446512	12658107	-	6505	SPIRE1	GO:0003779;GO:0005515;GO:0005654;GO:0005737;GO:0005829;GO:0005856;GO:0005886;GO:0005938;GO:0007015;GO:0015031;GO:0016020;GO:0016192;GO:0022607;GO:0030036;GO:0030041;GO:0030659;GO:0031307;GO:0031410;GO:0032154;GO:0036089;GO:0040038;GO:0045010;GO:0046907;GO:0048193;GO:0048471;GO:0051234;GO:0051295;GO:0051639;GO:0051641;GO:0070649;GO:0090141;GO:2000781	K02098	-
ENSG00000007866	1.97452	1.11983	2.8292	2.52645	1.33711	0.33859	0.921813	2	0.0591393	0	0	0	0	0	0	0	0	1	0.0189501	1	0.0227408	4	0.078041	4	0.126397	3	0.0609472	6	0.116764	0	0	8	0.132995	0	0	0	0	4	0.0777352	Nodiff	6	35473597	35497079	-	3049	TEAD3	GO:0000785;GO:0000978;GO:0000981;GO:0003677;GO:0003700;GO:0005515;GO:0005634;GO:0005654;GO:0005667;GO:0006355;GO:0006357;GO:0007565;GO:0035329;GO:0045944;GO:0048568;GO:0055059;GO:0061629	K09448	-
ENSG00000110944	441.172	273.037	609.306	2.23159	1.15807	0.00010533	0.0098278	289	22.1185	240	14.2387	299	13.6592	236	15.5363	337	16.7909	177	8.68155	178	10.477	278	14.0385	771	63.0585	726	38.1752	778	39.1877	581	32.4734	734	31.5831	546	31.5618	441	24.2537	564	28.3693	Up Regulation	12	56334174	56340410	+	1178	IL23A	GO:0001916;GO:0002230;GO:0002376;GO:0002827;GO:0005125;GO:0005515;GO:0005576;GO:0005615;GO:0005788;GO:0006954;GO:0006955;GO:0007165;GO:0010536;GO:0032693;GO:0032725;GO:0032729;GO:0032733;GO:0032735;GO:0032740;GO:0032760;GO:0032816;GO:0032819;GO:0034105;GO:0042098;GO:0042102;GO:0042104;GO:0042509;GO:0042531;GO:0043382;GO:0045087;GO:0045519;GO:0045672;GO:0045944;GO:0048771;GO:0050729;GO:0050829;GO:…	K05426	-
ENSG00000007908	0.352521	0.135897	0.569145	4.18805	2.06628	0.719952	1	0	0	1	0.0152394	0	0	0	0	0	0	0	0	0	0	0	0	0	0	1	0.0135069	3	0.0388153	0	0	0	0	0	0	1	0.014127	0	0	Nodiff	1	169722640	169764705	-	4586	SELE	GO:0002092;GO:0002523;GO:0002687;GO:0004888;GO:0005515;GO:0005615;GO:0005886;GO:0005887;GO:0005901;GO:0005905;GO:0006954;GO:0007155;GO:0007157;GO:0007159;GO:0007202;GO:0009897;GO:0012505;GO:0016020;GO:0016021;GO:0019722;GO:0030029;GO:0030246;GO:0030863;GO:0032496;GO:0033691;GO:0034097;GO:0034612;GO:0043274;GO:0045121;GO:0046872;GO:0048471;GO:0050727;GO:0050900;GO:0050901;GO:0070492;GO:0070555;GO:…	K06494	-
ENSG00000144218	26.8432	44.8492	8.83719	0.197042	-2.34342	0.000107743	0.0100003	24	0.137812	70	0.311583	2	0.00685492	59	0.291412	12	0.0448585	45	0.165598	43	0.189891	85	0.322041	6	0.0368179	10	0.0394514	1	0.0037791	24	0.100642	4	0.0129133	17	0.0737285	6	0.0247576	7	0.0264171	Down Regulation	2	99545419	100192428	-	15701	AFF3	GO:0003677;GO:0003690;GO:0003700;GO:0005634;GO:0005654;GO:0005829;GO:0006355;GO:0010468;GO:0016604;GO:0032783;GO:0034612;GO:0035116	K15195	-
ENSG00000007923	166.691	173.166	160.215	0.925208	-0.11215	0.658936	1	38	0.281234	348	1.99647	186	0.821663	243	1.54693	107	0.515532	247	1.17151	93	0.529332	105	0.512733	135	1.0677	175	0.889835	207	1.00825	179	0.967458	205	0.852981	124	0.693134	177	0.941326	205	0.997127	Nodiff	1	6634168	6701924	-	12182	DNAJC11	GO:0001401;GO:0005515;GO:0005654;GO:0005739;GO:0005741;GO:0007007;GO:0016020;GO:0016607;GO:0042407;GO:0061617;GO:0140275	K09531	-
ENSG00000143162	147.106	204.028	90.1848	0.442022	-1.17781	0.000108795	0.0100454	124	3.40218	177	3.76451	221	3.6193	163	3.84682	336	6.00153	180	3.165	192	4.05133	192	3.47579	91	2.66814	103	1.9416	99	1.78765	82	1.64302	124	1.91275	91	1.88577	117	2.30677	69	1.24422	Down Regulation	1	167529117	167553805	-	3286	CREG1	GO:0003714;GO:0005576;GO:0005615;GO:0005667;GO:0006355;GO:0006357;GO:0035578;GO:0045892;GO:0070062	K25476	-
ENSG00000007933	0.480155	0.667955	0.292354	0.437685	-1.19204	0.855724	1	0	0	2	0.0406444	0	0	2	0.0451003	1	0.017067	0	0	0	0	0	0	0	0	1	0.0180118	0	0	0	0	2	0.0294783	0	0	0	0	0	0	Nodiff	1	171090901	171117819	+	3439	FMO3	GO:0004497;GO:0004499;GO:0005515;GO:0005783;GO:0005789;GO:0016020;GO:0016021;GO:0016491;GO:0034899;GO:0043231;GO:0050660;GO:0050661	K00485	-
ENSG00000099250	67.4073	119.887	14.9279	0.124516	-3.00559	0.000110872	0.0101642	47	0.367768	154	0.934105	159	0.742624	0	0	334	1.70141	110	0.551613	65	0.391155	100	0.516288	6	0.0501716	35	0.188161	34	0.175092	20	0.114288	17	0.0747868	12	0.0709198	6	0.0337372	0	0	Down Regulation	10	33177492	33336262	-	11522	NRP1	GO:0001525;GO:0001569;GO:0001570;GO:0001755;GO:0001764;GO:0001938;GO:0002040;GO:0002042;GO:0002116;GO:0003148;GO:0005021;GO:0005096;GO:0005515;GO:0005576;GO:0005615;GO:0005737;GO:0005739;GO:0005769;GO:0005829;GO:0005883;GO:0005886;GO:0005887;GO:0005925;GO:0006930;GO:0007165;GO:0007229;GO:0007267;GO:0007399;GO:0007411;GO:0007413;GO:0007507;GO:0008045;GO:0008201;GO:0009611;GO:0009887;GO:0010595;GO:…	K06724	-
ENSG00000007944	275.707	316.43	234.983	0.742605	-0.429334	0.304761	0.892845	314	9.21535	374	8.50851	278	4.86993	288	7.27032	486	9.28551	187	3.51714	230	5.19123	188	3.64046	76	2.38356	229	4.61747	381	7.35901	286	6.12974	507	8.36548	259	5.74107	165	3.47975	255	4.91852	Nodiff	6	16129086	16148248	+	3072	MYLIP	GO:0004842;GO:0005515;GO:0005737;GO:0005829;GO:0005856;GO:0005886;GO:0006511;GO:0007399;GO:0008092;GO:0010977;GO:0010989;GO:0016020;GO:0016567;GO:0016740;GO:0031648;GO:0032803;GO:0042632;GO:0045732;GO:0046872;GO:0061630	K10637	EC:2.3.2.27
ENSG00000007952	10.0339	10.3114	9.75642	0.946182	-0.0798106	0.842863	1	4	0.141813	0	0	16	0.338589	1	0.0304955	19	0.438529	13	0.29537	29	0.790707	0	0	5	0.189434	13	0.316655	15	0.349994	13	0.336585	4	0.0797292	10	0.267774	16	0.407623	9	0.209706	Nodiff	X	100843324	100874359	-	2543	NOX1	GO:0000165;GO:0001525;GO:0003081;GO:0005244;GO:0005515;GO:0005737;GO:0005768;GO:0005769;GO:0005886;GO:0006739;GO:0006811;GO:0006952;GO:0006954;GO:0007165;GO:0007254;GO:0008217;GO:0008284;GO:0008631;GO:0010575;GO:0016020;GO:0016021;GO:0016175;GO:0016477;GO:0016491;GO:0030198;GO:0031267;GO:0034220;GO:0034765;GO:0042554;GO:0042743;GO:0042995;GO:0043020;GO:0043410;GO:0045726;GO:0045730;GO:0046330;GO:…	K08008	-
ENSG00000067182	103.201	59.9509	146.451	2.44285	1.28857	0.000111866	0.01017	8	0.171525	99	1.6454	65	0.831854	64	1.18031	37	0.516448	62	0.851913	85	1.40158	53	0.749774	86	1.97046	122	1.79715	129	1.82029	184	2.88104	178	2.14565	173	2.80152	187	2.88112	259	3.64963	Up Regulation	12	6328757	6342114	-	4205	TNFRSF1A	GO:0000139;GO:0002947;GO:0003176;GO:0003177;GO:0003332;GO:0005031;GO:0005515;GO:0005576;GO:0005615;GO:0005739;GO:0005794;GO:0005886;GO:0005887;GO:0006366;GO:0006693;GO:0006915;GO:0006952;GO:0006954;GO:0007165;GO:0007166;GO:0008625;GO:0008630;GO:0009986;GO:0010614;GO:0010803;GO:0016020;GO:0016021;GO:0019221;GO:0033209;GO:0042531;GO:0042742;GO:0043120;GO:0043123;GO:0043235;GO:0045121;GO:0045944;GO:…	K03158	-
ENSG00000007968	274.079	206.773	341.385	1.65101	0.723349	0.20601	0.775074	171	2.82259	47	0.60138	403	3.97057	196	2.78283	290	3.11628	275	2.90904	102	1.29483	139	1.51385	539	9.50762	375	4.25275	211	2.29217	130	1.56707	161	1.49409	377	4.70006	212	2.5146	885	9.60078	Nodiff	1	23506438	23531233	-	5462	E2F2	GO:0000785;GO:0000977;GO:0000978;GO:0000981;GO:0000987;GO:0001228;GO:0003677;GO:0003700;GO:0005515;GO:0005634;GO:0005654;GO:0005667;GO:0006355;GO:0006357;GO:0006367;GO:0007049;GO:0043565;GO:0045944;GO:0046983;GO:0051726;GO:0072332;GO:0090575;GO:1903671;GO:1990086;GO:1990837	K09389	-
ENSG00000204291	9.8305	2.65885	17.0022	6.39455	2.67684	0.0001128	0.0102027	0	0	2	0.0210095	0	0	0	0	4	0.0352885	0	0	14	0.145906	0	0	4	0.0579265	32	0.297936	13	0.115942	23	0.227619	17	0.12952	13	0.133058	35	0.340829	17	0.151407	Up Regulation	9	98943179	99070792	+	6653	COL15A1	GO:0001525;GO:0001886;GO:0005201;GO:0005576;GO:0005581;GO:0005582;GO:0005604;GO:0005615;GO:0005788;GO:0007155;GO:0007165;GO:0016021;GO:0030020;GO:0030154;GO:0030198;GO:0031012;GO:0062023;GO:0070062	K08135	-
ENSG00000008018	21829.5	27048.6	16610.4	0.614096	-0.703463	0.0124775	0.206537	27082	1100.34	20430	643.449	30108	730.17	18356	641.509	26668	705.381	25427	662.075	22720	709.929	33350	894.044	13486	585.545	17705	494.229	24926	666.517	21454	636.573	22715	518.871	13461	413.08	17311	505.418	13588	362.838	Nodiff	6	170535120	170553307	-	2219	PSMB1	GO:0000502;GO:0005515;GO:0005576;GO:0005634;GO:0005654;GO:0005737;GO:0005829;GO:0005839;GO:0010498;GO:0019774;GO:0034774;GO:0043161;GO:0051603;GO:0070062;GO:1904813	K02732	EC:3.4.25.1
ENSG00000014216	25.2754	11.099	39.4519	3.55455	1.82967	0.000113376	0.0102027	5	0.0600572	2	0.0186219	8	0.0573563	25	0.258294	8	0.0625564	16	0.123163	12	0.11085	10	0.0792523	48	0.616123	31	0.255825	24	0.189722	25	0.219295	60	0.405179	38	0.344738	34	0.293465	88	0.694687	Up Regulation	11	65180566	65212006	+	7506	CAPN1	GO:0001533;GO:0004198;GO:0005509;GO:0005515;GO:0005576;GO:0005737;GO:0005739;GO:0005764;GO:0005829;GO:0005886;GO:0005925;GO:0006508;GO:0008233;GO:0008234;GO:0008284;GO:0016020;GO:0016241;GO:0016787;GO:0032801;GO:0046872;GO:0050790;GO:0060056;GO:0070062;GO:0097264;GO:1904813;GO:2000310	K01367	EC:3.4.22.52
ENSG00000008056	0.15768	0.135897	0.179464	1.32058	0.401172	1	1	0	0	1	0.0187217	0	0	0	0	0	0	0	0	0	0	0	0	1	0.0258093	0	0	0	0	0	0	0	0	0	0	0	0	0	0	Nodiff	X	47571901	47619857	-	3733	SYN1	GO:0000795;GO:0003779;GO:0005515;GO:0005524;GO:0005794;GO:0005829;GO:0005856;GO:0007268;GO:0007269;GO:0008021;GO:0014069;GO:0019901;GO:0030424;GO:0030425;GO:0030672;GO:0042802;GO:0043229;GO:0044297;GO:0045202;GO:0046928;GO:0048306;GO:0048666;GO:0048786;GO:0050808;GO:0097091;GO:0098685;GO:0098693;GO:0098793;GO:0098850;GO:0098993;GO:0099504;GO:0106006;GO:2000300	K19941	-
ENSG00000147439	97.2284	48.4499	146.007	3.01357	1.59147	0.000115921	0.0103602	0	0	50	0.68896	43	0.456235	44	0.672753	116	1.34236	96	1.09361	13	0.177717	44	0.516052	144	2.73538	86	1.05029	139	1.62612	118	1.53179	187	1.86882	131	1.75876	132	1.68609	371	4.33421	Up Regulation	8	22620418	22669148	-	5072	BIN3	GO:0000917;GO:0005515;GO:0005737;GO:0005856;GO:0006897;GO:0007015;GO:0007049;GO:0008093;GO:0008104;GO:0008289;GO:0009826;GO:0010591;GO:0014839;GO:0015629;GO:0043403;GO:0048741;GO:0051301;GO:0051666;GO:0061640;GO:0097320	K20120	-
ENSG00000008083	564.951	621.434	508.468	0.818216	-0.289446	0.280345	0.866206	354	5.11145	722	8.08123	594	5.11945	850	10.5569	583	5.4802	794	7.34729	495	5.49675	399	3.80128	444	6.85101	642	6.36886	471	4.47583	523	5.51488	678	5.5039	617	6.72878	551	5.71708	498	4.72587	Nodiff	6	15246069	15522042	+	6244	JARID2	GO:0000122;GO:0001889;GO:0003677;GO:0003682;GO:0005634;GO:0005654;GO:0005739;GO:0006325;GO:0006338;GO:0007417;GO:0008283;GO:0009048;GO:0010614;GO:0030154;GO:0032452;GO:0035097;GO:0035098;GO:0042127;GO:0043130;GO:0045892;GO:0046976;GO:0048536;GO:0048538;GO:0048863;GO:0060038;GO:0060044;GO:0061649;GO:0140718;GO:1902682;GO:1990830	K11478	-
ENSG00000151914	197.222	321.279	73.1648	0.227729	-2.13461	0.000116295	0.0103602	155	0.290276	308	0.447126	630	0.704232	112	0.180416	646	0.787588	123	0.147622	142	0.204516	455	0.562222	26	0.0520336	47	0.0604733	131	0.161459	105	0.143603	71	0.0747546	42	0.0594072	209	0.28126	14	0.0172313	Down Regulation	6	56457987	56954830	-	48142	DST	GO:0003779;GO:0005178;GO:0005198;GO:0005509;GO:0005515;GO:0005604;GO:0005634;GO:0005635;GO:0005654;GO:0005737;GO:0005783;GO:0005789;GO:0005829;GO:0005856;GO:0005874;GO:0005882;GO:0005886;GO:0005925;GO:0005938;GO:0007010;GO:0007155;GO:0007229;GO:0008017;GO:0008022;GO:0008090;GO:0009611;GO:0009925;GO:0015630;GO:0016020;GO:0016021;GO:0030011;GO:0030018;GO:0030056;GO:0030424;GO:0031122;GO:0031252;GO:…	K10382	-
ENSG00000008086	10.5826	10.9879	10.1773	0.926235	-0.110551	0.843101	1	3	0.0141936	0	0	19	0.0536564	22	0.0895309	1	0.00308006	0	0	14	0.0509401	27	0.0842854	3	0.0151679	19	0.0617606	1	0.00311375	30	0.103654	6	0.0159597	18	0.0643213	8	0.0271984	3	0.00932835	Nodiff	X	18425583	18653629	+	19056	CDKL5	GO:0000166;GO:0001764;GO:0004672;GO:0004674;GO:0004693;GO:0005515;GO:0005524;GO:0005634;GO:0005654;GO:0005737;GO:0005813;GO:0005815;GO:0005856;GO:0006468;GO:0016301;GO:0016310;GO:0016740;GO:0031267;GO:0032587;GO:0032839;GO:0036064;GO:0042995;GO:0043547;GO:0044294;GO:0045773;GO:0046777;GO:0050773;GO:0050775;GO:0051726;GO:0097542;GO:0098978;GO:0099175;GO:0106310;GO:1902017	K08824	EC:2.7.11.22
ENSG00000138755	46.995	76.1315	17.8585	0.234574	-2.09188	0.000119955	0.0106328	28	0.914313	100	2.53126	99	1.9296	47	1.32012	38	0.807807	98	2.05083	33	0.828727	170	3.66271	14	0.488536	30	0.673046	2	0.0429813	80	1.90775	4	0.0734341	4	0.0986524	10	0.234649	4	0.0858438	Down Regulation	4	76001275	76007509	-	2761	CXCL9	GO:0005125;GO:0005515;GO:0005576;GO:0005615;GO:0006935;GO:0006952;GO:0006954;GO:0006955;GO:0006968;GO:0007165;GO:0007186;GO:0007189;GO:0007267;GO:0008009;GO:0009605;GO:0009617;GO:0009897;GO:0030593;GO:0042127;GO:0045236;GO:0045663;GO:0048248;GO:0051281;GO:0051607;GO:0061844;GO:0070098;GO:0071222;GO:1901741	K05416	-
ENSG00000008118	0.196548	0.393097	0	0		0.694956	1	0	0	1	0.021	0	0	1	0.0233023	1	0.0176363	0	0	0	0	0	0	0	0	0	0	0	0	0	0	0	0	0	0	0	0	0	0	Nodiff	1	209583714	209613939	+	3328	CAMK1G	GO:0000139;GO:0000166;GO:0003824;GO:0004672;GO:0004674;GO:0004683;GO:0005515;GO:0005516;GO:0005524;GO:0005737;GO:0005794;GO:0005886;GO:0005954;GO:0006468;GO:0008152;GO:0012505;GO:0016020;GO:0016301;GO:0016310;GO:0016740;GO:0018105;GO:0043005;GO:0106310	K08794	EC:2.7.11.17
ENSG00000162599	322.036	453.161	190.912	0.42129	-1.24711	0.000123127	0.0108597	440	0.667521	403	0.473933	381	0.345011	446	0.582004	246	0.24296	450	0.437513	408	0.476028	614	0.614607	56	0.0907886	211	0.219928	173	0.172731	154	0.170619	238	0.202997	301	0.344897	227	0.247469	405	0.403812	Down Regulation	1	60865259	61462788	+	59428	NFIA	GO:0000785;GO:0000978;GO:0000981;GO:0001228;GO:0003677;GO:0003682;GO:0003700;GO:0005515;GO:0005634;GO:0005654;GO:0006260;GO:0006355;GO:0006357;GO:0019079;GO:0030054;GO:0045893;GO:0045944;GO:0060074;GO:0072189;GO:0140297	K09168	-
ENSG00000008128	30.6036	31.5546	29.6527	0.939728	-0.0896851	0.979424	1	19	0.336873	47	0.645966	13	0.137579	40	0.61003	41	0.473242	32	0.363604	35	0.477244	11	0.128683	15	0.284207	49	0.596891	39	0.455082	12	0.155377	50	0.498406	33	0.441913	34	0.433185	37	0.431148	Nodiff	1	1702379	1724357	-	5085	CDK11A	GO:0000166;GO:0000278;GO:0001558;GO:0004672;GO:0004674;GO:0004693;GO:0005524;GO:0005634;GO:0005737;GO:0006355;GO:0006468;GO:0006915;GO:0007049;GO:0007346;GO:0016301;GO:0016310;GO:0016740;GO:0050684;GO:0106310	K08818	EC:2.7.11.22
ENSG00000132170	116.756	194.379	39.1325	0.201321	-2.31243	0.00012425	0.0109045	162	1.21906	76	0.443326	268	1.20376	5	0.0323638	408	1.99875	281	1.35514	53	0.306723	302	1.49946	53	0.426204	18	0.0930613	79	0.391246	6	0.0329728	61	0.258072	47	0.267128	30	0.162223	37	0.182988	Down Regulation	3	12287368	12434356	+	11981	PPARG	GO:0000122;GO:0000785;GO:0000976;GO:0000978;GO:0000981;GO:0001221;GO:0001223;GO:0001227;GO:0001890;GO:0002674;GO:0003676;GO:0003677;GO:0003682;GO:0003690;GO:0003700;GO:0004879;GO:0004955;GO:0005515;GO:0005634;GO:0005654;GO:0005737;GO:0005829;GO:0006355;GO:0006357;GO:0006629;GO:0006631;GO:0006919;GO:0007154;GO:0007165;GO:0007186;GO:0007507;GO:0007584;GO:0008022;GO:0008217;GO:0008270;GO:0008285;GO:…	K08530	-
ENSG00000008130	50.8999	35.004	66.7957	1.90823	0.932234	0.0222467	0.287037	16	0.258981	22	0.276039	44	0.425106	33	0.459453	34	0.358273	49	0.508289	18	0.224069	65	0.69419	66	1.14162	54	0.600521	87	0.926787	52	0.614675	76	0.691612	65	0.794643	74	0.86072	110	1.17018	Nodiff	1	1751232	1780457	-	5570	NADK	GO:0000166;GO:0003951;GO:0005515;GO:0005524;GO:0005829;GO:0006741;GO:0016301;GO:0016310;GO:0016740;GO:0016773;GO:0019674;GO:0046034;GO:0046872	K00858	EC:2.7.1.23
ENSG00000167414	9.81791	17.1008	2.53497	0.148236	-2.75403	0.000126158	0.0110174	24	4.36248	22	3.09987	19	2.06144	17	2.65797	9	1.065	0	0	8	1.11834	22	2.63853	4	0.776985	1	0.124884	4	0.478513	4	0.530977	0	0	0	0	7	0.914328	0	0	Down Regulation	19	46633953	46636541	-	496	GNG8	GO:0003924;GO:0005515;GO:0005834;GO:0005886;GO:0007165;GO:0007186;GO:0016020;GO:0031681;GO:0035176;GO:0043584;GO:0071444	K04544	-
ENSG00000008196	0.305209	0.490613	0.119805	0.244194	-2.0339	0.739834	1	0	0	1	0.0113547	0	0	0	0	3	0.0286078	0	0	0	0	0	0	0	0	0	0	0	0	0	0	0	0	1	0.0110633	0	0	0	0	Nodiff	6	50818723	50847619	+	6155	TFAP2B	GO:0000122;GO:0000785;GO:0000977;GO:0000978;GO:0000981;GO:0000987;GO:0001228;GO:0001822;GO:0003091;GO:0003677;GO:0003682;GO:0003700;GO:0005515;GO:0005634;GO:0005654;GO:0006006;GO:0006355;GO:0006357;GO:0006366;GO:0007423;GO:0008284;GO:0008285;GO:0009410;GO:0010467;GO:0010842;GO:0010960;GO:0030510;GO:0035136;GO:0035137;GO:0035810;GO:0035909;GO:0042127;GO:0042593;GO:0042803;GO:0043066;GO:0043524;GO:…	K09176	-
ENSG00000128833	88.5447	51.6048	125.485	2.43164	1.28193	0.000128548	0.0111711	42	0.376742	17	0.118207	97	0.519352	56	0.432077	43	0.251102	46	0.264434	44	0.303534	53	0.31368	44	0.421772	176	1.08466	202	1.1925	153	1.00226	124	0.62534	131	0.887516	153	0.986206	141	0.831237	Up Regulation	15	52192322	52295804	-	10051	MYO5C	GO:0000146;GO:0000166;GO:0003774;GO:0003779;GO:0005515;GO:0005516;GO:0005524;GO:0007015;GO:0015629;GO:0016459;GO:0030050;GO:0051015;GO:0070062;GO:0110165	K10357	-
ENSG00000008197	0.321842	0	0.643685			0.481414	1	0	0	0	0	0	0	0	0	0	0	0	0	0	0	0	0	0	0	1	0.0281174	2	0.053868	0	0	0	0	1	0.03091	0	0	2	0.0537936	Nodiff	6	50713526	50773033	+	2203	TFAP2D	GO:0000785;GO:0000977;GO:0000981;GO:0003677;GO:0003700;GO:0005515;GO:0005634;GO:0005667;GO:0006355;GO:0006357;GO:0006366;GO:0042127;GO:0043524;GO:0045893;GO:0045944;GO:0048856;GO:0061379	K09178	-
ENSG00000172465	331.921	482.632	181.21	0.375462	-1.41326	0.000130474	0.0112278	419	23.5953	510	22.2629	291	9.7814	454	21.9911	231	8.46859	387	13.9665	595	25.7685	707	26.2693	49	2.94876	149	5.76481	187	6.93052	132	5.4285	129	4.08416	261	11.101	315	12.7469	454	16.8027	Down Regulation	X	103628704	103630953	+	1601	TCEAL1	GO:0005515;GO:0005634;GO:0005654;GO:0050699	-	-
ENSG00000008226	4.87461	1.2949	8.45432	6.52892	2.70684	0.00552847	0.134075	1	0.0108129	2	0.0167637	1	0.00645413	0	0	4	0.0281572	0	0	0	0	2	0.0142688	9	0.103996	5	0.0371448	4	0.0284652	10	0.0789652	7	0.042554	3	0.0245004	11	0.0854705	27	0.191874	Up Regulation	3	38039205	38124025	+	8338	DLEC1	GO:0002357;GO:0003674;GO:0005515;GO:0005737;GO:0005829;GO:0005929;GO:0007283;GO:0008285;GO:0015631;GO:0030154;GO:0043014;GO:0048487	K25548	-
ENSG00000054282	287.563	396.47	178.657	0.450619	-1.15002	0.00013101	0.0112278	169	2.8635	475	6.23883	331	3.34761	460	6.7042	448	4.94169	544	5.90711	334	4.35228	348	3.89051	71	1.28558	196	2.28167	199	2.21909	147	1.81895	243	2.31482	220	2.81542	306	3.72575	240	2.67259	Down Regulation	1	243256034	243500091	+	5321	SDCCAG8	GO:0001764;GO:0005515;GO:0005737;GO:0005813;GO:0005814;GO:0005815;GO:0005829;GO:0005856;GO:0005911;GO:0007098;GO:0030010;GO:0030030;GO:0031023;GO:0034451;GO:0035148;GO:0036064;GO:0042995;GO:0070161;GO:0097733;GO:1902017	K16488	-
ENSG00000008256	35.8719	47.1517	24.5921	0.521552	-0.939117	0.160064	0.703597	14	0.217323	31	0.373025	15	0.138984	109	1.4554	27	0.272852	33	0.328289	63	0.752104	68	0.69647	3	0.0497656	27	0.287957	21	0.21454	26	0.294743	77	0.671998	22	0.257935	23	0.256559	38	0.387679	Nodiff	7	6161776	6272644	-	5808	CYTH3	GO:0000139;GO:0001726;GO:0005085;GO:0005515;GO:0005547;GO:0005654;GO:0005737;GO:0005829;GO:0005886;GO:0005912;GO:0005923;GO:0008289;GO:0016020;GO:0031234;GO:0032012;GO:0045785;GO:0048193;GO:0050790;GO:0070161;GO:0090162	K18441	-
ENSG00000197013	462.894	693.633	232.155	0.334695	-1.57908	0.000131101	0.0112278	369	4.39417	260	2.40007	761	5.40917	1012	10.366	217	1.68228	1303	9.94399	830	7.60131	695	5.46074	60	0.763541	212	1.73449	224	1.75554	268	2.33066	219	1.46621	426	3.83151	288	2.46448	417	3.26361	Down Regulation	19	21496682	21556270	+	7571	ZNF429	GO:0000978;GO:0000981;GO:0003677;GO:0005634;GO:0006355;GO:0006357;GO:0046872	K09228	-
ENSG00000008277	36.7732	46.8545	26.6918	0.569674	-0.811791	0.159536	0.703396	31	0.204484	116	0.593138	39	0.153553	5	0.0283692	23	0.0987674	62	0.262093	45	0.228282	37	0.161034	14	0.0986865	56	0.253789	10	0.0434121	20	0.0963435	35	0.129798	34	0.16939	33	0.156421	39	0.169073	Nodiff	7	87934143	88202889	+	13668	ADAM22	GO:0004222;GO:0005178;GO:0005515;GO:0005886;GO:0006508;GO:0007155;GO:0007162;GO:0007417;GO:0008237;GO:0008344;GO:0014037;GO:0016020;GO:0016021;GO:0022011;GO:0030424;GO:0042063;GO:0042995;GO:0098978;GO:0099061;GO:0099645	K16068	EC:3.4.24.-
ENSG00000152689	234.04	317.375	150.705	0.474849	-1.07446	0.000141974	0.0121006	113	0.947794	450	2.92582	379	1.89745	278	2.00567	292	1.59443	412	2.21462	143	0.922426	468	2.58999	122	1.09352	82	0.472537	216	1.19234	153	0.937175	169	0.796934	194	1.22899	212	1.27777	164	0.904047	Down Regulation	2	33436324	33564750	+	10749	RASGRP3	GO:0000165;GO:0005085;GO:0005096;GO:0005509;GO:0005515;GO:0005737;GO:0005886;GO:0005887;GO:0007264;GO:0007265;GO:0019900;GO:0019992;GO:0031267;GO:0032045;GO:0043087;GO:0043547;GO:0046872;GO:0048471;GO:0050790;GO:0050896	K12362	-
ENSG00000167555	178.607	247.46	109.754	0.443522	-1.17292	0.000148635	0.0126077	156	1.64884	207	1.69599	335	2.11347	151	1.37281	282	1.9404	249	1.68663	304	2.47109	240	1.67372	60	0.677699	187	1.35795	151	1.05037	94	0.725565	78	0.4635	82	0.654604	165	1.2532	160	1.11144	Down Regulation	19	52397849	52418412	+	8530	ZNF528	GO:0000978;GO:0000981;GO:0003677;GO:0005634;GO:0006355;GO:0006357;GO:0046872	K09228	-
ENSG00000008283	90.3607	66.126	114.595	1.73298	0.793258	0.0157311	0.237894	67	1.14059	35	0.461874	51	0.518229	42	0.615012	80	0.88661	104	1.13463	46	0.602245	81	0.909824	77	1.4008	106	1.23979	118	1.32206	88	1.09404	109	1.04324	77	0.990049	136	1.66371	342	3.82643	Nodiff	17	63432304	63446354	-	5296	CYB561	GO:0005515;GO:0005765;GO:0006879;GO:0016020;GO:0016021;GO:0016491;GO:0022900;GO:0031410;GO:0042584;GO:0046872;GO:0140575;GO:0140576	K08360	EC:7.2.1.3
ENSG00000080189	107.207	61.2154	153.198	2.50261	1.32343	0.000160323	0.0135343	26	0.304113	3	0.0272009	83	0.579477	9	0.0905488	107	0.814766	111	0.832052	99	0.890548	61	0.47077	140	1.74993	152	1.2215	108	0.831377	133	1.13608	207	1.36123	142	1.25447	232	1.94999	240	1.84495	Up Regulation	20	46345980	46364458	-	7708	SLC35C2	GO:0005515;GO:0005654;GO:0005793;GO:0005794;GO:0005801;GO:0010629;GO:0015297;GO:0015786;GO:0016020;GO:0016021;GO:0033116;GO:0036065;GO:0036066;GO:0045747	K15280	-
ENSG00000008294	627.606	643.669	611.544	0.950092	-0.0738615	0.85923	1	336	2.53477	795	4.64907	625	2.81433	556	3.60788	419	2.05779	728	3.51963	704	4.08444	834	4.15128	278	2.24117	789	4.08943	607	3.0137	819	4.51208	940	3.98683	635	3.61812	701	3.80014	758	3.7582	Nodiff	17	50962174	51120868	-	11951	SPAG9	GO:0001669;GO:0001933;GO:0005078;GO:0005515;GO:0005737;GO:0005764;GO:0005765;GO:0005829;GO:0008432;GO:0016020;GO:0016021;GO:0016192;GO:0019894;GO:0030159;GO:0030335;GO:0031410;GO:0032418;GO:0034451;GO:0042147;GO:0042802;GO:0043410;GO:0045665;GO:0045666;GO:0048471;GO:0051146;GO:0070062;GO:1903860	K20317	-
ENSG00000135441	106.082	55.9619	156.203	2.79123	1.4809	0.000161337	0.0135554	55	2.99618	46	1.94251	45	1.46323	71	3.32692	47	1.66683	66	2.30417	35	1.46634	54	1.94096	190	11.0609	132	4.94044	57	2.04358	71	2.82461	246	7.53427	225	9.2576	146	5.71532	301	10.7766	Up Regulation	12	55716038	55720087	+	1655	BLOC1S1	GO:0005515;GO:0005615;GO:0005737;GO:0005739;GO:0005758;GO:0005759;GO:0005764;GO:0005765;GO:0005769;GO:0005829;GO:0008089;GO:0009060;GO:0016020;GO:0016197;GO:0018394;GO:0031083;GO:0031175;GO:0032418;GO:0032438;GO:0046907;GO:0048490;GO:0051036;GO:0060155;GO:0062196;GO:0072384;GO:0098574;GO:0099078;GO:1904115	K20185	-
ENSG00000008300	7.7375	5.8591	9.61591	1.64119	0.714745	0.396321	0.971691	1	0.00650959	1	0.00504607	0	0	5	0.0279964	4	0.0169512	12	0.0500612	14	0.0700877	10	0.0429507	11	0.0765204	6	0.0268344	3	0.0128525	10	0.0475387	10	0.0365977	15	0.0737489	11	0.0514551	17	0.0727301	Nodiff	3	48636463	48662886	-	13850	CELSR3	GO:0004888;GO:0004930;GO:0005509;GO:0005515;GO:0005886;GO:0007155;GO:0007156;GO:0007165;GO:0007166;GO:0007186;GO:0016020;GO:0016021;GO:0060071;GO:0098609	K04602	-
ENSG00000173846	31.2962	14.6503	47.9421	3.27243	1.71036	0.000171157	0.0143126	0	0	2	0.0420127	14	0.226451	39	0.909063	23	0.405757	28	0.486267	11	0.229247	2	0.03576	39	1.1294	42	0.781963	57	1.01657	49	0.969707	50	0.761765	40	0.818693	52	1.0126	98	1.74537	Up Regulation	1	44800377	44805990	+	3327	PLK3	GO:0000082;GO:0000086;GO:0000122;GO:0000166;GO:0000278;GO:0000302;GO:0000922;GO:0002039;GO:0004672;GO:0004674;GO:0005515;GO:0005524;GO:0005634;GO:0005654;GO:0005730;GO:0005737;GO:0005794;GO:0005795;GO:0005813;GO:0005815;GO:0005856;GO:0006468;GO:0006915;GO:0006970;GO:0006974;GO:0006977;GO:0007049;GO:0007113;GO:0009314;GO:0016301;GO:0016310;GO:0016740;GO:0030425;GO:0031122;GO:0032465;GO:0043025;GO:…	K08862	EC:2.7.11.21
ENSG00000008311	80.0036	118.224	41.7837	0.353429	-1.50051	0.0612396	0.465635	1	0.0083356	159	1.02739	71	0.353257	267	1.91437	1	0.00542655	155	0.828008	213	1.36545	50	0.274994	7	0.0623542	67	0.383705	20	0.109718	18	0.109573	19	0.0890412	67	0.421815	158	0.946402	16	0.0876533	Nodiff	7	122064583	122144308	-	10816	AASS	GO:0000122;GO:0003714;GO:0003824;GO:0004753;GO:0004754;GO:0005634;GO:0005737;GO:0005739;GO:0005759;GO:0005829;GO:0006554;GO:0008152;GO:0016491;GO:0019477;GO:0019878;GO:0031061;GO:0033512;GO:0042393;GO:0043231;GO:0047130;GO:0047131	K14157	-
ENSG00000177570	156.452	250.44	62.4636	0.249416	-2.00338	0.000173172	0.0143616	194	1.13708	35	0.159022	198	0.692711	443	2.23343	71	0.270917	413	1.55134	244	1.09987	318	1.2298	63	0.394605	3	0.0120809	96	0.370317	102	0.436601	0	0	49	0.216919	113	0.475939	104	0.400623	Down Regulation	8	118189455	118622112	-	15382	SAMD12	GO:0003674;GO:0005515;GO:0005575;GO:0007169;GO:0008150;GO:0009898	-	-
ENSG00000008323	5.09326	5.67058	4.51594	0.79638	-0.328471	0.820497	1	0	0	4	0.0647711	7	0.0872803	25	0.449201	0	0	2	0.0267743	4	0.0642602	1	0.0137828	3	0.0669691	2	0.0287037	3	0.0412435	2	0.0305103	7	0.0822092	10	0.157773	4	0.0600432	10	0.137288	Nodiff	12	6310436	6328506	+	4316	PLEKHG6	GO:0000922;GO:0005085;GO:0005096;GO:0005515;GO:0005737;GO:0005813;GO:0005819;GO:0005829;GO:0005856;GO:0005902;GO:0030054;GO:0032154;GO:0042995;GO:0050790;GO:0051056	K23861	-
ENSG00000166532	183.912	305.225	62.5982	0.205089	-2.28568	0.000173364	0.0143616	123	1.28992	372	3.02412	164	1.02659	600	5.41236	107	0.730512	615	4.13331	172	1.38722	231	1.5984	17	0.190518	137	0.987105	95	0.655681	109	0.83479	29	0.170984	59	0.467325	63	0.474765	41	0.282587	Down Regulation	12	8681600	8783095	+	8597	RIMKLB	GO:0000166;GO:0005524;GO:0005737;GO:0005829;GO:0009064;GO:0016874;GO:0016879;GO:0036211;GO:0046872;GO:0072590;GO:0072591	K18310	-
ENSG00000008324	6071.53	6403.19	5739.87	0.896407	-0.157774	0.610099	1	5023	145.241	5730	128.434	7617	131.464	3719	92.498	6503	122.413	5777	107.052	6693	148.836	8043	153.448	3940	121.746	6378	126.706	6808	129.556	5444	114.958	8369	136.051	6420	140.208	7029	146.05	6552	124.512	Nodiff	3	42581840	42596934	+	3118	SS18L2	GO:0003713;GO:0005515;GO:0005634;GO:0045893;GO:0045944;GO:0050775	-	-
ENSG00000140379	547.6	783.912	311.287	0.397094	-1.33245	0.000176011	0.0145131	670	60.7093	578	40.5983	719	38.8871	205	15.9776	780	46.011	835	48.4878	924	64.3891	1310	78.3192	112	10.845	250	15.5635	231	13.7754	193	12.7712	590	30.0561	455	31.1388	620	40.3696	419	24.952	Down Regulation	15	79960892	79971196	-	995	BCL2A1	GO:0005515;GO:0005737;GO:0005741;GO:0005829;GO:0006915;GO:0008630;GO:0042803;GO:0042981;GO:0043066;GO:0046982;GO:0097192	K02162	-
ENSG00000008382	2.11626	1.87696	2.35556	1.25499	0.327672	0.652165	1	5	0.220004	0	0	1	0.0262638	1	0.0378478	1	0.028645	0	0	1	0.0338393	3	0.0870963	2	0.0940422	2	0.0604614	2	0.0579167	0	0	6	0.148427	2	0.0664664	2	0.0632373	6	0.17351	Nodiff	19	4343527	4360086	+	2049	MPND	GO:0003713;GO:0005515;GO:0006338;GO:0006508;GO:0008233;GO:0008237;GO:0016787;GO:0042393;GO:0045944;GO:0046872	K24173	-
ENSG00000150637	1146.67	745.885	1547.46	2.07466	1.05287	0.000179013	0.0146923	422	2.78546	576	2.94718	1152	4.53872	405	2.29942	900	3.86736	592	2.50422	1014	5.14734	765	3.33168	814	5.74169	1734	7.86357	2199	9.55261	1971	9.50091	1921	7.12873	1510	7.52787	1624	7.70287	2076	9.00583	Up Regulation	18	69831158	69961803	-	13659	CD226	GO:0002729;GO:0002860;GO:0002891;GO:0005178;GO:0005515;GO:0005886;GO:0005887;GO:0007155;GO:0007165;GO:0008037;GO:0009897;GO:0009986;GO:0016020;GO:0016021;GO:0019901;GO:0032729;GO:0033005;GO:0042802;GO:0045121;GO:0045954;GO:0050839;GO:0050862;GO:0060369	K06567	-
ENSG00000008394	19.4425	36.6186	2.26636	0.0618909	-4.01413	0.0131522	0.214107	0	0	147	1.38067	20	0.144643	23	0.239706	31	0.244524	30	0.232948	15	0.139773	20	0.159889	2	0.025896	4	0.033298	0	0	1	0.00884843	5	0.0340598	1	0.0091513	7	0.060947	0	0	Down Regulation	12	16347142	16609259	+	7441	MGST1	GO:0004364;GO:0004602;GO:0005515;GO:0005739;GO:0005741;GO:0005778;GO:0005783;GO:0005789;GO:0005886;GO:0016020;GO:0016021;GO:0016740;GO:0034635;GO:0035577;GO:0043231;GO:0071449;GO:0098869	K00799	EC:2.5.1.18
ENSG00000138036	200.213	283.992	116.433	0.409988	-1.28635	0.000185369	0.0151439	222	4.33414	107	1.61932	359	4.1835	122	2.04875	525	6.67261	242	3.02783	300	4.50434	330	4.25089	57	1.1892	130	1.74373	131	1.68319	116	1.65387	167	1.83302	123	1.8137	154	2.16049	178	2.28392	Down Regulation	2	43774039	43810010	+	4618	DYNC2LI1	GO:0005515;GO:0005737;GO:0005794;GO:0005813;GO:0005815;GO:0005829;GO:0005856;GO:0005868;GO:0005874;GO:0005881;GO:0005929;GO:0005930;GO:0007368;GO:0030030;GO:0030286;GO:0031514;GO:0035721;GO:0035735;GO:0035869;GO:0036064;GO:0042995;GO:0045177;GO:0045504;GO:0060271;GO:0097542;GO:1902017	K10417	-
ENSG00000008405	339.641	281.125	398.158	1.4163	0.50213	0.0854877	0.546481	143	2.69606	311	4.54521	254	2.8584	160	2.59473	324	3.97673	268	3.23813	380	5.50982	347	4.31658	184	3.70717	530	6.86525	665	8.2514	612	8.42635	465	4.92887	339	4.8273	344	4.66052	401	4.96878	Nodiff	12	106991364	107093549	-	4782	CRY1	GO:0000122;GO:0000166;GO:0003677;GO:0003690;GO:0005515;GO:0005634;GO:0005737;GO:0005739;GO:0006094;GO:0006111;GO:0006975;GO:0007623;GO:0009416;GO:0009785;GO:0009881;GO:0009882;GO:0014823;GO:0016829;GO:0016922;GO:0019900;GO:0019901;GO:0019902;GO:0019915;GO:0031397;GO:0031398;GO:0032868;GO:0032922;GO:0033762;GO:0042593;GO:0042752;GO:0042754;GO:0042826;GO:0043153;GO:0045721;GO:0045722;GO:0045744;GO:…	K02295	-
ENSG00000148090	253.105	347.724	158.485	0.455779	-1.13359	0.000186732	0.0151852	326	12.9878	400	12.3532	233	5.54078	225	7.71046	497	12.8903	241	6.15321	242	7.41472	447	11.7501	158	6.72678	141	3.85944	155	4.06409	215	6.25535	226	5.06207	163	4.90475	155	4.43744	156	4.08465	Down Regulation	9	91213815	91361918	-	2263	AUH	GO:0003723;GO:0003730;GO:0003824;GO:0004300;GO:0004490;GO:0005739;GO:0005759;GO:0006552;GO:0006635;GO:0009083;GO:0016829;GO:0050011	K05607	EC:4.2.1.18
ENSG00000008438	0.280775	0.135897	0.425653	3.13216	1.64716	0.820045	1	0	0	1	0.0987119	0	0	0	0	0	0	0	0	0	0	0	0	0	0	0	0	1	0.0838074	0	0	1	0.071593	0	0	2	0.183013	0	0	Nodiff	19	46019153	46023053	-	708	PGLYRP1	GO:0002376;GO:0005576;GO:0008270;GO:0008745;GO:0009253;GO:0009617;GO:0016019;GO:0016045;GO:0031640;GO:0032689;GO:0032827;GO:0035580;GO:0042742;GO:0042834;GO:0045087;GO:0050728;GO:0050830;GO:0051701;GO:0061844;GO:0070062;GO:0097013;GO:1904724	K01446	-
ENSG00000109684	40.5181	73.9229	7.11331	0.0962261	-3.37743	0.000187642	0.0151896	8	0.118279	69	0.790796	57	0.503022	13	0.165325	60	0.577503	257	2.43509	84	0.955115	78	0.7609	0	0	3	0.0304736	21	0.204337	6	0.064783	5	0.0415611	2	0.0223335	26	0.27623	1	0.0097169	Down Regulation	4	10486395	10684768	-	6098	CLNK	GO:0002729;GO:0005515;GO:0005737;GO:0007169;GO:0010941;GO:0032815;GO:0032991;GO:0035556;GO:0042629;GO:0043303;GO:0044877	-	-
ENSG00000008441	0.418723	0.725109	0.112338	0.154925	-2.69036	0.555056	1	0	0	1	0.0107752	0	0	0	0	2	0.0180985	0	0	0	0	3	0.0275147	0	0	1	0.00955021	0	0	0	0	0	0	0	0	0	0	0	0	Nodiff	19	12995475	13098796	+	6486	NFIX	GO:0000122;GO:0000785;GO:0000978;GO:0000981;GO:0003677;GO:0003700;GO:0005515;GO:0005634;GO:0005654;GO:0006260;GO:0006355;GO:0006357;GO:0006366;GO:0045893;GO:0045944;GO:1990837	K09171	-
ENSG00000165816	17.0085	31.7718	2.24521	0.0706667	-3.82283	0.000209006	0.0168421	5	0.0709569	7	0.0770056	23	0.194827	5	0.0610342	40	0.369549	88	0.800338	73	0.796724	22	0.205998	1	0.0151655	2	0.0195003	4	0.0373591	0	0	0	0	8	0.0857482	3	0.0305934	1	0.00932688	Down Regulation	10	114239254	114294489	+	6353	VWA2	GO:0005509;GO:0005515;GO:0005576;GO:0005604;GO:0005615;GO:0007161;GO:0042802;GO:0046626;GO:0062023;GO:0070062	K24508	-
ENSG00000008513	341.914	274.455	409.373	1.49158	0.576845	0.058883	0.45744	148	1.50738	254	2.00537	282	1.71438	376	3.29404	303	2.00906	433	2.82628	216	1.69191	130	0.873619	412	4.48426	373	2.6101	347	2.32597	367	2.72975	512	2.93179	474	3.64629	409	2.99342	690	4.61873	Nodiff	8	133454848	133571940	-	8852	ST3GAL1	GO:0000139;GO:0002319;GO:0003836;GO:0005576;GO:0005794;GO:0006054;GO:0006468;GO:0006486;GO:0006487;GO:0006629;GO:0008373;GO:0010706;GO:0016020;GO:0016021;GO:0016266;GO:0016740;GO:0016757;GO:0018146;GO:0019082;GO:0032580;GO:0032588;GO:0036211;GO:0047288;GO:0070062;GO:0097503;GO:1905403;GO:1990675;GO:1990676;GO:1990743	K00780	-
ENSG00000163346	279.965	176.766	383.163	2.16763	1.11612	0.000212046	0.0170098	101	2.36457	208	3.77479	156	2.17997	177	3.56436	274	4.17607	200	3.00072	134	2.41265	121	1.8691	335	8.38119	394	6.33742	446	6.8719	439	7.50565	509	6.69959	451	7.97475	231	3.88619	556	8.55493	Up Regulation	1	154944076	154956123	-	3851	PBXIP1	GO:0000785;GO:0002532;GO:0003713;GO:0003714;GO:0005515;GO:0005634;GO:0005667;GO:0005737;GO:0005829;GO:0005856;GO:0005874;GO:0007155;GO:0010467;GO:0016020;GO:0016477;GO:0022617;GO:0030097;GO:0030154;GO:0030177;GO:0045892;GO:0045893;GO:0061975;GO:0097043;GO:0140297;GO:1901148;GO:1902732;GO:2001106	-	-
ENSG00000008516	261.897	163.196	360.597	2.2096	1.14378	0.000223319	0.0175177	57	1.08303	147	2.16513	288	3.2663	141	2.30444	320	3.95826	119	1.44904	148	2.16266	80	1.00294	273	5.54321	378	4.93453	315	3.93904	373	5.17571	552	5.89667	407	5.8408	467	6.37626	431	5.38215	Up Regulation	16	3046062	3060726	+	4745	MMP25	GO:0004222;GO:0005515;GO:0005576;GO:0005886;GO:0006508;GO:0006954;GO:0008233;GO:0008237;GO:0008270;GO:0016020;GO:0016787;GO:0030198;GO:0030574;GO:0031012;GO:0031225;GO:0035579;GO:0046872;GO:0060022	K08003	EC:3.4.24.-
ENSG00000163521	10.845	2.72073	18.9692	6.9721	2.80159	0.000216929	0.0172807	0	0	0	0	0	0	0	0	0	0	0	0	7	0.141959	15	0.260983	17	0.479054	13	0.235523	1	0.0173547	12	0.231089	18	0.266856	29	0.577581	22	0.416878	60	1.03984	Up Regulation	2	219236598	219245478	-	3419	GLB1L	GO:0004553;GO:0004565;GO:0005576;GO:0005773;GO:0005975;GO:0008152;GO:0016787;GO:0016798	K25543	EC:3.2.1.-
ENSG00000008517	15075.8	12643	17508.6	1.38485	0.469727	0.114661	0.616232	7836	220.155	13789	300.307	12947	217.12	12665	306.068	19720	360.685	14120	254.234	8522	184.135	8430	156.271	21854	656.139	13676	263.985	17757	328.334	15510	318.229	31141	491.889	15140	321.27	15867	320.34	20006	369.407	Nodiff	16	3065297	3082192	+	3209	IL32	GO:0005125;GO:0005515;GO:0005576;GO:0005615;GO:0005829;GO:0006952;GO:0006955;GO:0007155;GO:0007165;GO:0016020	K22632	-
ENSG00000180448	121.53	75.7848	167.275	2.20724	1.14224	0.000218196	0.0172807	53	0.766132	76	0.85161	47	0.405529	176	2.18836	43	0.404654	84	0.778167	37	0.411329	51	0.486424	154	2.37892	155	1.53938	118	1.12259	174	1.83684	206	1.67415	158	1.72502	190	1.97362	329	3.12561	Up Regulation	19	1065923	1086628	+	6237	ARHGAP45	GO:0005096;GO:0005515;GO:0005576;GO:0005737;GO:0005829;GO:0005886;GO:0007165;GO:0016020;GO:0032587;GO:0034774;GO:0035578;GO:0042995;GO:0046872;GO:0051056;GO:0090630	K20644	-
ENSG00000008710	1.60544	1.28726	1.92362	1.49435	0.579521	0.83244	1	0	0	0	0	2	0.00580711	0	0	0	0	1	0.00311746	1	0.00374106	7	0.0224672	1	0.00519835	1	0.00334211	0	0	4	0.0142098	2	0.00546972	5	0.0183702	1	0.00349556	3	0.00959107	Nodiff	16	2088708	2135898	-	18534	PKD1	GO:0000139;GO:0001502;GO:0001568;GO:0001701;GO:0001822;GO:0001889;GO:0001892;GO:0002133;GO:0005261;GO:0005262;GO:0005515;GO:0005634;GO:0005737;GO:0005783;GO:0005794;GO:0005886;GO:0005887;GO:0005929;GO:0006611;GO:0006807;GO:0006816;GO:0007156;GO:0007160;GO:0007161;GO:0007204;GO:0007259;GO:0007507;GO:0009653;GO:0009986;GO:0016020;GO:0016021;GO:0016055;GO:0016323;GO:0016328;GO:0018105;GO:0019901;GO:…	K04985	-
ENSG00000187325	1362.2	1831.9	892.487	0.487191	-1.03744	0.000218348	0.0172807	1376	45.3591	1908	48.7555	2256	44.3896	1181	33.4869	2097	45.002	1577	33.3153	1393	35.3149	2322	50.5039	679	23.9192	1137	25.7509	1571	34.0827	532	12.8071	1121	20.7755	811	20.1919	971	23.001	1038	22.4882	Down Regulation	X	78129748	78139650	-	2735	TAF9B	GO:0000122;GO:0003714;GO:0005515;GO:0005634;GO:0005654;GO:0005669;GO:0006352;GO:0006366;GO:0016251;GO:0030307;GO:0033276;GO:0043066;GO:0046982;GO:0050821;GO:1902166	K03133	-
ENSG00000008735	0.606299	0.371714	0.840883	2.26218	1.17771	0.689968	1	0	0	1	0.0120642	0	0	0	0	1	0.0101318	0	0	0	0	1	0.0102687	0	0	0	0	0	0	0	0	2	0.0174997	1	0.0117547	0	0	6	0.0613709	Nodiff	22	50600793	50613981	+	5793	MAPK8IP2	GO:0001540;GO:0001662;GO:0005078;GO:0005198;GO:0005515;GO:0005737;GO:0007172;GO:0007254;GO:0007617;GO:0010469;GO:0014069;GO:0019894;GO:0019901;GO:0032874;GO:0032991;GO:0035176;GO:0043025;GO:0044877;GO:0046328;GO:0046958;GO:0048813;GO:0051966;GO:0060079;GO:2000310;GO:2000311;GO:2001234	K04435	-
ENSG00000171208	274.528	164.959	384.096	2.32842	1.21935	0.000221039	0.0174159	98	1.18932	202	1.90031	177	1.28216	170	1.7746	91	0.718955	19	0.147772	171	1.59599	324	2.59439	290	3.76099	603	5.02779	688	5.49508	445	3.94391	359	2.44945	287	2.63067	354	3.08715	295	2.35292	Up Regulation	16	47077703	47143945	-	7429	NETO2	GO:0005515;GO:0014069;GO:0016020;GO:0016021;GO:0035255;GO:0045202;GO:2000312	K24360	-
ENSG00000008838	42.712	32.9379	52.4861	1.59349	0.672187	0.103942	0.589835	23	0.29785	15	0.150578	53	0.409677	15	0.167086	42	0.354084	41	0.340267	38	0.378454	32	0.273424	50	0.691943	41	0.364787	60	0.511367	50	0.472861	59	0.429558	50	0.489046	58	0.539734	93	0.791524	Nodiff	17	40019097	40061215	-	6962	MED24	GO:0000151;GO:0003712;GO:0003713;GO:0004402;GO:0005515;GO:0005634;GO:0005654;GO:0006354;GO:0016567;GO:0016573;GO:0016592;GO:0030374;GO:0032968;GO:0042809;GO:0044877;GO:0045893;GO:0046966;GO:0051123;GO:0060261;GO:0061630;GO:0070847	K15167	-
ENSG00000008853	5.44579	3.81109	7.08049	1.85787	0.893647	0.299697	0.888446	0	0	11	0.103775	0	0	6	0.0628105	1	0.007923	2	0.0155991	5	0.0467986	4	0.0321203	8	0.104046	5	0.0418079	6	0.048058	6	0.0533271	10	0.0684231	7	0.0643444	7	0.0612185	13	0.103982	Nodiff	8	22987417	23020509	+	7408	RHOBTB2	GO:0000166;GO:0003924;GO:0005515;GO:0005525;GO:0005856;GO:0005886;GO:0005938;GO:0007015;GO:0007163;GO:0007264;GO:0008360;GO:0010008;GO:0019901;GO:0030865;GO:0031410;GO:0032956;GO:0042995;GO:0043652	K07868	-
ENSG00000145365	321.849	436.751	206.948	0.473835	-1.07754	0.000228103	0.0178142	224	3.43692	517	6.1491	316	2.89404	628	8.28819	352	3.51602	638	6.27348	296	3.4928	419	4.24182	133	2.18074	209	2.2032	242	2.44371	341	3.82094	195	1.68212	205	2.37567	201	2.21615	301	3.03529	Down Regulation	4	112272968	112285955	-	5876	TIFA	GO:0002376;GO:0002753;GO:0005515;GO:0005737;GO:0005829;GO:0007249;GO:0043123;GO:0045087;GO:0051260	K23826	-
ENSG00000008869	1300.22	1267.39	1333.05	1.05181	0.0728681	0.748153	1	595	6.51176	1342	11.385	1050	6.8591	1396	13.1415	1460	10.4021	1572	11.0255	1259	10.5966	1216	8.78076	793	9.2744	1445	10.8652	1296	9.33467	1427	11.4051	2362	14.5332	1454	12.0187	1393	10.9551	1886	13.5655	Nodiff	2	36968383	37084372	-	8238	HEATR5B	GO:0005515;GO:0005737;GO:0005829;GO:0006897;GO:0008104;GO:0015031;GO:0016020;GO:0016607;GO:0030136;GO:0030139;GO:0031410;GO:0042147;GO:0043231;GO:0048471	K24814	-
ENSG00000139722	12.6025	4.23538	20.9696	4.95106	2.30774	0.000231666	0.0180131	2	0.0320049	4	0.0496188	4	0.038207	7	0.0963526	4	0.041671	6	0.0615324	3	0.0369205	3	0.0316756	23	0.39332	9	0.0989499	20	0.210634	18	0.210355	37	0.332881	21	0.253815	16	0.183988	42	0.441721	Up Regulation	12	122865330	122896127	-	5634	VPS37B	GO:0000813;GO:0005515;GO:0005737;GO:0005768;GO:0005886;GO:0006612;GO:0006623;GO:0010008;GO:0015031;GO:0016020;GO:0016236;GO:0019076;GO:0030496;GO:0031902;GO:0036258;GO:0039702;GO:0043162;GO:0043328;GO:0044248;GO:0048306;GO:0070062;GO:0090148;GO:1903774	K12185	-
ENSG00000008952	1936.12	2091.27	1780.97	0.85162	-0.231718	0.475829	1	1846	20.9929	1967	17.3398	2470	16.7661	1827	17.8713	1530	11.3271	1474	10.7424	2028	17.7365	2603	19.5313	1346	16.3575	2186	17.0795	1961	14.6767	1868	15.5135	2462	15.7409	2098	18.02	1803	14.7339	1944	14.5294	Nodiff	3	169966635	169998373	+	7928	SEC62	GO:0005783;GO:0005789;GO:0005791;GO:0006613;GO:0006620;GO:0015031;GO:0016020;GO:0016021;GO:0030176;GO:0031204;GO:0038023	K12275	-
ENSG00000175857	54.5845	104.787	4.38166	0.0418148	-4.57984	0.000234109	0.0180841	104	2.86478	279	5.95746	13	0.213745	172	4.07535	10	0.179327	72	1.27103	15	0.317767	81	1.47217	0	0	0	0	5	0.0906441	13	0.261514	0	0	7	0.145635	13	0.257325	0	0	Down Regulation	5	58491435	58497090	+	3273	GAPT	GO:0001782;GO:0002322;GO:0005794;GO:0005886;GO:0016020;GO:0016021;GO:0042113;GO:0043231	-	-
ENSG00000008988	4602.65	5431.52	3773.79	0.694793	-0.525344	0.0838945	0.542717	6240	83.1611	5477	56.582	5470	43.513	4156	47.642	4556	39.5282	4232	36.1449	4118	42.2068	5809	51.0803	3468	49.3908	4815	44.0878	4130	36.2241	3917	38.1227	5712	42.7981	3928	39.5383	3588	34.3613	3229	28.2823	Nodiff	8	56067254	56074510	-	6765	RPS20	GO:0002181;GO:0003723;GO:0003735;GO:0005515;GO:0005654;GO:0005730;GO:0005737;GO:0005829;GO:0005840;GO:0006396;GO:0006412;GO:0015935;GO:0016020;GO:0022626;GO:0022627;GO:0045202;GO:0070062;GO:0097371;GO:1901798;GO:1904667;GO:1990904;GO:1990948	K02969	-
ENSG00000154945	205.093	126.973	283.213	2.23049	1.15736	0.00023462	0.0180841	31	0.578533	117	1.69259	130	1.44812	167	2.68078	168	2.04109	239	2.85845	92	1.32043	81	0.997397	141	2.81201	305	3.91068	169	2.0757	147	2.00345	448	4.70051	445	6.27245	439	5.88726	497	6.09585	Up Regulation	17	50693198	50707914	-	4831	ANKRD40	GO:0003674;GO:0005515;GO:0005575;GO:0008150	-	-
ENSG00000009307	4349.2	4636.08	4062.32	0.876242	-0.190599	0.506943	1	2572	23.5896	4300	30.5716	6445	35.2833	3325	26.2313	4993	29.8125	5000	29.3891	4307	30.3798	5477	33.1443	1743	17.0836	5325	33.5549	4817	29.0763	4759	31.8757	6208	32.0112	4520	31.3111	4146	27.3251	5281	31.833	Nodiff	1	114716913	114758676	-	9830	CSDE1	GO:0000932;GO:0003676;GO:0003723;GO:0005515;GO:0005737;GO:0005794;GO:0005829;GO:0005886;GO:0006446;GO:0008584;GO:0010494;GO:0034063;GO:0035613;GO:0070934;GO:0070937;GO:0070966;GO:0075522;GO:0106002;GO:1900152;GO:2000767	-	-
ENSG00000149970	48.5414	70.7848	26.2979	0.371518	-1.42849	0.000239346	0.0183685	35	0.0990279	99	0.217132	86	0.145239	44	0.107083	137	0.252346	73	0.132367	28	0.0609267	58	0.108277	7	0.021165	39	0.0758124	9	0.0167589	35	0.0723189	53	0.0843074	36	0.0769312	41	0.0833596	21	0.03905	Down Regulation	X	21372801	21654695	+	31865	CNKSR2	GO:0005515;GO:0005737;GO:0005886;GO:0009966;GO:0014069;GO:0016020;GO:0019901;GO:0035556;GO:0042802;GO:0043005;GO:0043025;GO:0045211;GO:0070062;GO:0098978;GO:0099147;GO:0099173	K17536	-
ENSG00000009335	622.197	661.126	583.267	0.882232	-0.18077	0.517294	1	379	3.70806	670	5.08139	687	4.012	837	7.04388	424	2.70061	992	6.21993	597	4.49203	545	3.51821	340	3.55482	646	4.34237	819	5.27356	710	5.07295	685	3.7679	698	5.15791	569	4.00039	702	4.51395	Nodiff	7	157138916	157269370	+	9215	UBE3C	GO:0000209;GO:0000502;GO:0004842;GO:0005515;GO:0006511;GO:0016567;GO:0016740;GO:0035519;GO:0061630;GO:0070936	K10589	EC:2.3.2.26
ENSG00000148362	255.371	163.789	346.953	2.1183	1.08291	0.000246686	0.0188502	123	8.13603	88	4.51222	124	4.89582	238	13.5414	122	5.25357	246	10.4282	116	5.901	202	8.81608	354	25.0231	287	13.043	276	12.0151	306	14.7817	402	14.9498	316	15.7872	327	15.5431	811	35.2566	Up Regulation	9	136992422	136993984	+	1363	PAXX	GO:0005515;GO:0005634;GO:0005654;GO:0005694;GO:0005737;GO:0006281;GO:0006303;GO:0006974;GO:0035861;GO:0042803;GO:0043564;GO:0060090;GO:0070182;GO:0070419	K25772	-
ENSG00000009413	748.903	697.911	799.895	1.14613	0.196768	0.417728	0.982295	304	2.20587	826	4.64608	887	3.84173	545	3.40159	665	3.14135	532	2.47391	754	4.20764	950	4.54828	192	1.48881	1387	6.91464	777	3.71057	943	4.99704	1317	5.37271	770	4.21996	1078	5.62093	877	4.18233	Nodiff	6	111299028	111483715	-	12425	REV3L	GO:0000166;GO:0000724;GO:0003676;GO:0003677;GO:0003887;GO:0005515;GO:0005634;GO:0005654;GO:0005730;GO:0006260;GO:0006261;GO:0006281;GO:0006974;GO:0016035;GO:0016740;GO:0016779;GO:0019985;GO:0031981;GO:0042276;GO:0046872;GO:0051536;GO:0051539	K02350	EC:2.7.7.7
ENSG00000151422	116.437	160.806	72.0674	0.448164	-1.1579	0.000252094	0.0191736	77	0.511317	140	0.720655	147	0.582657	69	0.394119	180	0.778143	299	1.27244	236	1.20524	129	0.565205	25	0.177407	113	0.515542	102	0.445771	99	0.480097	87	0.324803	62	0.310958	114	0.543984	40	0.174571	Down Regulation	5	108747841	109196841	+	13577	FER	GO:0000166;GO:0000226;GO:0000785;GO:0001932;GO:0003779;GO:0004672;GO:0004713;GO:0004715;GO:0005102;GO:0005154;GO:0005515;GO:0005524;GO:0005634;GO:0005737;GO:0005829;GO:0005856;GO:0005886;GO:0005938;GO:0006468;GO:0006935;GO:0007155;GO:0007165;GO:0007169;GO:0007260;GO:0007281;GO:0008092;GO:0008157;GO:0008283;GO:0008284;GO:0008289;GO:0008584;GO:0010591;GO:0010762;GO:0015629;GO:0015630;GO:0016020;GO:…	K08889	EC:2.7.10.2
ENSG00000009694	170.741	199.655	141.827	0.710363	-0.493373	0.105372	0.594136	80	0.532415	290	1.49609	126	0.500526	238	1.36244	148	0.641223	182	0.776243	167	0.854746	318	1.39638	80	0.56896	156	0.713298	263	1.15194	163	0.792213	145	0.542536	116	0.583081	172	0.822566	160	0.699829	Nodiff	X	124375903	125204312	-	13547	TENM1	GO:0005576;GO:0005634;GO:0005737;GO:0005783;GO:0005794;GO:0005856;GO:0005886;GO:0005887;GO:0006359;GO:0006955;GO:0007157;GO:0007165;GO:0007218;GO:0007399;GO:0008201;GO:0008285;GO:0016020;GO:0016021;GO:0016363;GO:0016607;GO:0030838;GO:0033138;GO:0042802;GO:0042803;GO:0043005;GO:0043406;GO:0046982;GO:0048471;GO:0048666;GO:0050839;GO:0051491;GO:0090316	K24473	-
ENSG00000143891	3098.43	2036.95	4159.9	2.04222	1.03014	0.000253081	0.0191736	1831	63.1036	1900	50.7597	2230	45.874	1089	32.2829	3004	67.3989	2860	63.1681	1235	32.7335	1544	35.1099	4863	179.102	2942	69.6618	4287	97.237	3708	93.3253	5772	111.839	3501	91.1315	3927	97.2543	7234	163.854	Up Regulation	2	38666081	38741237	+	2616	GALM	GO:0003824;GO:0004034;GO:0005737;GO:0005975;GO:0006006;GO:0006012;GO:0016853;GO:0019318;GO:0030246;GO:0033499;GO:0070062	K01785	EC:5.1.3.3
ENSG00000009709	0.192478	0.272619	0.112338	0.412068	-1.27905	0.975421	1	0	0	1	0.0107969	0	0	0	0	0	0	0	0	1	0.0107117	0	0	0	0	1	0.00956939	0	0	0	0	0	0	0	0	0	0	0	0	Nodiff	1	18630846	18748866	+	6473	PAX7	GO:0000785;GO:0000978;GO:0000981;GO:0003677;GO:0003700;GO:0005515;GO:0005634;GO:0006355;GO:0006357;GO:0007517;GO:0009653;GO:0043066;GO:0048856;GO:1990837	K09381	-
ENSG00000165591	49.5772	90.9375	8.21694	0.090358	-3.4682	0.000262514	0.0197252	90	4.0249	2	0.0693334	29	0.774118	0	0	137	3.9886	185	5.30213	52	1.78845	224	6.60964	1	0.0477908	12	0.368706	13	0.382621	7	0.228615	11	0.276571	6	0.202663	20	0.642725	5	0.146958	Down Regulation	X	57286706	57489193	+	2016	FAAH2	GO:0005811;GO:0006629;GO:0016020;GO:0016021;GO:0016042;GO:0016787;GO:0017064;GO:0019369	K19176	EC:3.5.1.99
ENSG00000009724	2.77896	2.53137	3.02655	1.19562	0.257755	0.893961	1	2	0.0352661	0	0	0	0	0	0	1	0.0114793	12	0.135605	2	0.0271218	4	0.0465376	1	0.0188434	3	0.0363442	4	0.0464194	1	0.0128772	7	0.0693947	6	0.0799079	2	0.0253419	4	0.0463553	Nodiff	1	11022009	11047239	-	5113	MASP2	GO:0001855;GO:0001867;GO:0002376;GO:0004175;GO:0004252;GO:0005509;GO:0005515;GO:0005576;GO:0005615;GO:0006508;GO:0006956;GO:0006958;GO:0008233;GO:0008236;GO:0016787;GO:0042802;GO:0045087;GO:0046872;GO:0048306;GO:0070062;GO:0110165	K03993	EC:3.4.21.104
ENSG00000175283	20.6015	8.13615	33.0669	4.0642	2.02297	0.000262587	0.0197252	0	0	0	0	23	0.596786	1	0.0373915	16	0.452795	17	0.473598	6	0.200589	8	0.229457	34	1.57945	23	0.686924	26	0.743841	39	1.23809	30	0.73319	21	0.689485	37	1.15579	83	2.37129	Up Regulation	9	128945530	128947603	-	2074	DOLK	GO:0004168;GO:0005515;GO:0005783;GO:0005789;GO:0006489;GO:0006629;GO:0016020;GO:0016021;GO:0016301;GO:0016310;GO:0016740;GO:0030176;GO:0043048	K00902	EC:2.7.1.108
ENSG00000009765	0.359416	0.271795	0.447038	1.64476	0.717879	0.937444	1	0	0	2	0.0134893	0	0	0	0	0	0	0	0	0	0	0	0	0	0	3	0.0179336	0	0	0	0	0	0	0	0	1	0.00625233	0	0	Nodiff	6	150368892	150405969	+	10362	IYD	GO:0005515;GO:0005654;GO:0005886;GO:0005887;GO:0006570;GO:0010181;GO:0016020;GO:0016021;GO:0016491;GO:0030659;GO:0031410;GO:0042403;GO:0140616	K17231	EC:1.21.1.1
ENSG00000083307	14.3035	5.1565	23.4506	4.54777	2.18516	0.000265158	0.0198343	0	0	4	0.0461841	4	0.0355622	0	0	0	0	3	0.0286365	17	0.194734	13	0.127759	11	0.175088	42	0.429802	23	0.225462	35	0.38071	29	0.242846	36	0.404991	8	0.0856258	24	0.234939	Up Regulation	8	101492439	101669726	+	6053	GRHL2	GO:0000785;GO:0000978;GO:0000981;GO:0001161;GO:0001228;GO:0001701;GO:0001843;GO:0003208;GO:0003382;GO:0003677;GO:0003682;GO:0003700;GO:0005515;GO:0005634;GO:0005654;GO:0005911;GO:0006355;GO:0006357;GO:0007155;GO:0007420;GO:0008283;GO:0008544;GO:0010468;GO:0016020;GO:0021915;GO:0030323;GO:0031490;GO:0034329;GO:0035264;GO:0042733;GO:0043010;GO:0043565;GO:0044030;GO:0045617;GO:0045893;GO:0045944;GO:…	K09275	-
ENSG00000009780	1816.81	1919.3	1714.33	0.893205	-0.162936	0.485404	1	560	12.4786	2101	36.2914	1893	25.1782	2449	46.9402	2459	35.6717	2614	37.3292	1596	27.3508	1574	23.1419	1117	26.5988	2199	33.6658	1657	24.3003	1544	25.1257	2165	27.1229	2018	33.9633	2149	34.4109	2439	35.7191	Nodiff	1	27725961	27763116	+	4046	FAM76A	GO:0005654;GO:0016607	-	-
ENSG00000132256	1031.99	1383.88	680.102	0.491445	-1.0249	0.000271223	0.0200927	746	12.5715	1395	18.2231	1352	13.5995	1038	15.0462	1498	16.4342	1821	19.6664	1458	18.8959	1529	17.001	353	6.35705	715	8.27832	642	7.12028	685	8.43013	1140	10.8008	1005	12.7916	908	10.9956	648	7.17689	Down Regulation	11	5663195	5938619	-	5350	TRIM5	GO:0000209;GO:0000932;GO:0002218;GO:0002376;GO:0003713;GO:0004842;GO:0005515;GO:0005634;GO:0005654;GO:0005737;GO:0005829;GO:0006914;GO:0008270;GO:0010468;GO:0010508;GO:0016567;GO:0016740;GO:0019901;GO:0030674;GO:0031664;GO:0032880;GO:0038187;GO:0042802;GO:0042803;GO:0043123;GO:0043410;GO:0044790;GO:0045087;GO:0045893;GO:0046596;GO:0046597;GO:0046872;GO:0051091;GO:0051092;GO:0051607;GO:0061630;GO:…	K10648	EC:2.3.2.27
ENSG00000009790	3865.6	3645.56	4085.65	1.12072	0.164425	0.498579	1	3086	35.9003	3156	28.4602	4317	29.9764	2443	24.4458	4316	32.6866	4668	34.8015	2612	23.3687	3487	26.7652	3540	44.0085	3515	28.094	3812	29.1855	3091	26.26	6806	44.5138	4265	37.4741	4405	36.8239	7116	54.4063	Nodiff	1	209756032	209782320	+	7750	TRAF3IP3	GO:0000139;GO:0005515;GO:0005739;GO:0005741;GO:0005764;GO:0005765;GO:0005794;GO:0005886;GO:0016020;GO:0016021	-	-
ENSG00000029364	1282.54	843.741	1721.34	2.04013	1.02866	0.000272115	0.0200927	307	3.87762	708	6.93202	1104	8.32323	1213	13.1785	876	7.20308	1335	10.8062	745	7.23675	407	3.39186	788	10.6361	2406	20.879	1179	9.80061	1596	14.7216	2127	15.1041	2411	23.0004	2345	21.2839	2735	22.7037	Up Regulation	14	69398015	69462390	+	7138	SLC39A9	GO:0005385;GO:0005515;GO:0006811;GO:0006829;GO:0016020;GO:0016021;GO:0030001;GO:0046873;GO:0055085;GO:0071577	K14715	-
ENSG00000009830	8.39522	5.94647	10.844	1.8236	0.866787	0.323772	0.913578	0	0	2	0.0105867	9	0.0366834	14	0.0822314	8	0.0355638	11	0.0481382	2	0.0105032	3	0.0135166	14	0.102162	7	0.0328409	9	0.0404469	13	0.0648288	8	0.0307129	15	0.0773629	10	0.0490696	15	0.0673184	Nodiff	14	77274956	77320883	-	13203	POMT2	GO:0000030;GO:0004169;GO:0005654;GO:0005730;GO:0005783;GO:0005789;GO:0005829;GO:0006486;GO:0006493;GO:0016020;GO:0016021;GO:0016740;GO:0016757;GO:0035269;GO:0046872;GO:0097502;GO:1904100	K00728	EC:2.4.1.109
ENSG00000134709	20.8222	39.0494	2.59509	0.0664566	-3.91144	0.000272736	0.0200927	49	0.471275	73	0.544253	4	0.0229633	44	0.364007	9	0.0563518	3	0.0184912	14	0.103554	79	0.501328	0	0	2	0.0132158	11	0.0696279	0	0	3	0.0162218	6	0.0435853	1	0.00691131	0	0	Down Regulation	1	59814786	59876322	+	9374	HOOK1	GO:0003779;GO:0005515;GO:0005737;GO:0005813;GO:0005829;GO:0005856;GO:0005874;GO:0007030;GO:0007032;GO:0007040;GO:0007283;GO:0007286;GO:0008017;GO:0008333;GO:0015031;GO:0015630;GO:0030154;GO:0030705;GO:0030897;GO:0031122;GO:0042802;GO:0042803;GO:0045022;GO:0051959;GO:0070695;GO:1905198;GO:1905719	K16612	-
ENSG00000009844	6131.09	7635.98	4626.2	0.605842	-0.722987	0.00816602	0.163949	7663	95.1887	6029	58.0539	8483	62.8973	5394	57.6336	7240	58.548	8124	64.6729	6388	61.0255	8322	68.2073	4950	65.7087	4272	36.4589	5386	44.0317	5922	53.7216	5826	40.6872	4094	38.4101	4749	42.3907	4423	36.109	Nodiff	6	142147162	142224685	+	7258	VTA1	GO:0005515;GO:0005654;GO:0005737;GO:0005768;GO:0005771;GO:0005829;GO:0008022;GO:0010008;GO:0015031;GO:0016020;GO:0016236;GO:0032511;GO:0036258;GO:0043231;GO:0046755;GO:0070062;GO:0071985;GO:1904903	K12199	-
ENSG00000112378	407.731	262.843	552.619	2.10247	1.07208	0.000273146	0.0200927	162	3.47917	249	4.14534	352	4.51232	186	3.436	213	2.97802	165	2.27097	359	5.92947	335	4.74704	470	10.7867	674	9.94506	954	13.4841	574	9.00258	467	5.63869	481	7.80219	421	6.49718	760	10.7272	Up Regulation	6	138088505	138107419	-	4198	PERP	GO:0002934;GO:0005515;GO:0005739;GO:0005794;GO:0005886;GO:0005887;GO:0005911;GO:0006915;GO:0007155;GO:0007219;GO:0016020;GO:0016021;GO:0030057;GO:0034113;GO:0045862;GO:0070161;GO:0072332;GO:0097186;GO:0097202;GO:0098609	K10136	-
ENSG00000009950	0.090177	0	0.180354			0.908262	1	0	0	0	0	0	0	0	0	0	0	0	0	0	0	0	0	0	0	0	0	0	0	0	0	0	0	0	0	0	0	2	0.0246121	Nodiff	7	73593194	73624543	-	4815	MLXIPL	GO:0000122;GO:0000785;GO:0000978;GO:0000981;GO:0001227;GO:0003677;GO:0003700;GO:0005634;GO:0005654;GO:0005667;GO:0005737;GO:0005829;GO:0006355;GO:0006357;GO:0008284;GO:0009653;GO:0010255;GO:0033137;GO:0035538;GO:0042593;GO:0045723;GO:0045821;GO:0045892;GO:0045893;GO:0045944;GO:0046889;GO:0046982;GO:0046983;GO:0055089;GO:0061629;GO:0070328;GO:0090324;GO:0097009	K09113	-
ENSG00000009954	630.182	678.506	581.857	0.857555	-0.221698	0.483995	1	752	9.60321	385	3.81118	619	4.7183	595	6.53573	586	4.87173	1017	8.32311	558	5.48016	586	4.93757	533	7.27373	710	6.22936	552	4.63927	592	5.52096	611	4.38673	589	5.681	696	6.3869	783	6.57162	Nodiff	7	73440406	73522293	-	7060	BAZ1B	GO:0000166;GO:0000785;GO:0000793;GO:0004713;GO:0004715;GO:0005515;GO:0005524;GO:0005634;GO:0005654;GO:0005721;GO:0005730;GO:0006325;GO:0006338;GO:0006357;GO:0006974;GO:0008270;GO:0010604;GO:0016301;GO:0016310;GO:0016740;GO:0018108;GO:0035066;GO:0035173;GO:0042393;GO:0043596;GO:0043687;GO:0045935;GO:0045943;GO:0045944;GO:0045945;GO:0046872;GO:0090535;GO:0110016;GO:0140801;GO:1905213;GO:2001020	K11658	-
ENSG00000010017	1571.26	1744	1398.52	0.801903	-0.3185	0.321752	0.913036	1191	29.6788	1609	31.0807	2114	31.4439	1399	29.9869	1487	24.1231	1065	17.0079	2017	38.6546	2463	40.4964	445	11.8502	2015	34.4982	1690	27.7162	1839	33.4665	2079	29.1266	1584	29.8127	1783	31.9277	1184	19.3909	Nodiff	6	13621498	13711835	-	3618	RANBP9	GO:0000151;GO:0005515;GO:0005634;GO:0005654;GO:0005737;GO:0005829;GO:0005875;GO:0005886;GO:0007010;GO:0007020;GO:0007166;GO:0016020;GO:0016604;GO:0019899;GO:0031267;GO:0065003;GO:0070373;GO:1902993	K23334	-
ENSG00000197241	2.79315	0	5.58631			0.000291009	0.0211434	0	0	0	0	0	0	0	0	0	0	0	0	0	0	0	0	5	0.247804	2	0.063727	2	0.0610449	14	0.474165	11	0.286814	4	0.140113	6	0.199959	5	0.152401	Up Regulation	1	9002973	9026423	-	1944	SLC2A7	GO:0005353;GO:0005886;GO:0005887;GO:0008643;GO:0008645;GO:0015149;GO:0015749;GO:0015755;GO:0016020;GO:0016021;GO:0016324;GO:0022857;GO:0051119;GO:0055056;GO:0055085;GO:1904659	K12201	-
ENSG00000010030	63.3189	70.6862	55.9516	0.791549	-0.337249	0.369137	0.947456	28	1.06336	80	2.35512	63	1.4281	114	3.72397	124	3.06571	44	1.07088	42	1.22668	53	1.32805	31	1.2581	89	2.3222	42	1.04975	73	2.0246	77	1.64405	36	1.03261	90	2.45611	64	1.5974	Nodiff	6	36354091	36387800	-	2374	ETV7	GO:0000122;GO:0000785;GO:0000977;GO:0000981;GO:0001227;GO:0003677;GO:0003700;GO:0005515;GO:0005634;GO:0005654;GO:0006355;GO:0006357;GO:0006366;GO:0009887;GO:0030154;GO:0043565;GO:1990837	K03211	-
ENSG00000075651	119.276	173.941	64.6098	0.371446	-1.42878	0.000292925	0.0211958	78	0.706481	110	0.772321	174	0.9407	97	0.755712	354	2.08735	108	0.626896	186	1.29562	269	1.60759	122	1.18086	11	0.0684518	99	0.590138	67	0.443174	56	0.285164	35	0.239433	68	0.442585	60	0.357165	Down Regulation	3	171600404	171810950	-	9954	PLD1	GO:0000139;GO:0003824;GO:0004630;GO:0005515;GO:0005737;GO:0005765;GO:0005768;GO:0005783;GO:0005789;GO:0005794;GO:0005886;GO:0006629;GO:0006654;GO:0006935;GO:0007264;GO:0007265;GO:0009395;GO:0012505;GO:0016020;GO:0016042;GO:0016324;GO:0016787;GO:0030139;GO:0031902;GO:0032534;GO:0035091;GO:0035579;GO:0043229;GO:0043231;GO:0045727;GO:0048017;GO:0048471;GO:0060627;GO:0070290;GO:0070821;GO:0098693;GO:…	K01115	EC:3.1.4.4
ENSG00000010072	561.989	562.949	561.03	0.996592	-0.00492566	0.909894	1	236	3.60265	567	6.70954	745	6.78832	707	9.28342	415	4.12425	688	6.73076	472	5.54131	602	6.0635	356	5.80752	616	6.46066	765	7.6857	788	8.78477	590	5.06364	495	5.70724	617	6.76826	734	7.36407	Nodiff	1	231337104	231355023	+	5906	SPRTN	GO:0000785;GO:0003677;GO:0003690;GO:0003697;GO:0004222;GO:0005515;GO:0005634;GO:0005654;GO:0005694;GO:0006281;GO:0006508;GO:0006974;GO:0008233;GO:0008237;GO:0009411;GO:0016540;GO:0016607;GO:0016787;GO:0019985;GO:0031398;GO:0031593;GO:0043130;GO:0046872;GO:0070530;GO:0106300	K24051	-
ENSG00000165792	268.499	169.871	367.128	2.16122	1.11184	0.000297585	0.0214455	78	1.65622	113	1.85995	228	2.88971	100	1.82643	242	3.34523	321	4.36812	195	3.18433	88	1.23289	251	5.69545	405	5.90833	310	4.33209	359	5.56688	486	5.80177	391	6.27062	419	6.39322	684	9.54534	Up Regulation	14	20989973	20997035	+	4246	METTL17	GO:0005515;GO:0005654;GO:0005739;GO:0005759;GO:0006412;GO:0008168;GO:0016740;GO:0032259;GO:0042274;GO:1904047	-	-
ENSG00000010165	256.627	263.451	249.803	0.948197	-0.0767419	0.936953	1	286	6.73066	148	2.69993	272	3.82082	212	4.29147	172	2.63516	264	3.98163	301	5.44776	307	4.76701	180	4.52684	192	3.10441	341	5.28151	342	5.87775	236	3.12251	246	4.37257	284	4.80277	379	5.86195	Nodiff	1	171781660	171814023	+	3831	METTL13	GO:0000122;GO:0003824;GO:0005515;GO:0005634;GO:0005737;GO:0005739;GO:0008152;GO:0008168;GO:0016740;GO:0032259;GO:1902807	K25166	EC:2.1.1.-
ENSG00000172673	2000.76	1352.75	2648.77	1.95807	0.969429	0.00029979	0.0214638	573	11.989	1192	19.3332	1351	16.8725	1155	20.7868	1972	26.8609	1251	16.7745	1688	27.1619	1427	19.7001	596	13.3261	3729	53.6051	2814	38.7493	3298	50.3932	5224	61.4512	2970	46.9347	2634	39.6027	3243	44.5949	Nodiff	6	127708072	127918631	-	4309	THEMIS	GO:0002250;GO:0002376;GO:0005515;GO:0005634;GO:0005737;GO:0005911;GO:0008180;GO:0043368;GO:0043383;GO:0050852	-	-
ENSG00000010219	365.407	361.943	368.872	1.01914	0.0273563	0.793067	1	336	4.29688	291	2.88474	332	2.53424	359	3.949	436	3.62984	375	3.07335	255	2.50793	351	2.96168	309	4.22283	319	2.8028	357	3.00466	300	2.80175	587	4.22039	390	3.76695	417	3.83206	615	5.16894	Nodiff	12	4562208	4615302	+	7050	DYRK4	GO:0000166;GO:0004672;GO:0004674;GO:0004712;GO:0004713;GO:0005515;GO:0005524;GO:0005634;GO:0005737;GO:0005856;GO:0006468;GO:0016301;GO:0016310;GO:0016740;GO:0018105;GO:0018107;GO:0018108;GO:0043231;GO:0046872;GO:0106310	K18669	EC:2.7.12.1
ENSG00000141447	9.49628	16.3542	2.63836	0.161326	-2.63195	0.000301182	0.0214638	0	0	16	0.13941	20	0.134184	32	0.309388	17	0.124397	5	0.0360173	8	0.0691553	33	0.24474	2	0.0240235	3	0.0231677	1	0.00739754	1	0.0082086	0	0	8	0.0679165	6	0.0484628	1	0.00738732	Down Regulation	18	24162045	24397880	-	8021	OSBPL1A	GO:0005515;GO:0005543;GO:0005768;GO:0005770;GO:0005829;GO:0006699;GO:0006869;GO:0008203;GO:0008289;GO:0015248;GO:0015485;GO:0015918;GO:0016020;GO:0016192;GO:0032934;GO:0043231;GO:0044232;GO:0070062	K20174	-
ENSG00000010244	2492.15	2356.27	2628.03	1.11533	0.157477	0.562107	1	1018	5.80229	1998	8.82769	2892	9.83889	1862	9.12873	2481	9.20589	3172	11.5865	2435	10.6736	2868	10.7857	1039	6.32847	3214	12.5859	2664	9.99306	2750	11.4467	3850	12.3371	3074	13.2332	3188	13.0573	4240	15.8829	Nodiff	17	32350132	32381885	+	15818	ZNF207	GO:0000070;GO:0000775;GO:0000776;GO:0001578;GO:0003677;GO:0003723;GO:0005515;GO:0005634;GO:0005654;GO:0005694;GO:0005730;GO:0005737;GO:0005819;GO:0005856;GO:0005874;GO:0007049;GO:0007059;GO:0007094;GO:0008017;GO:0008201;GO:0008608;GO:0046785;GO:0046872;GO:0050821;GO:0051301;GO:0051983;GO:0090307;GO:1990047	-	-
ENSG00000055483	212.339	137.78	286.899	2.08229	1.05817	0.000301471	0.0214638	115	1.11858	145	1.0933	178	1.03344	147	1.22989	149	0.943505	92	0.573488	115	0.860258	97	0.622528	305	3.17031	209	1.3967	305	1.95246	215	1.52723	408	2.23116	243	1.7852	271	1.89418	581	3.71414	Up Regulation	17	78787381	78841441	-	9269	USP36	GO:0003723;GO:0004197;GO:0004843;GO:0005515;GO:0005634;GO:0005654;GO:0005730;GO:0005737;GO:0005829;GO:0006508;GO:0006511;GO:0007000;GO:0008233;GO:0008234;GO:0016242;GO:0016578;GO:0016579;GO:0016607;GO:0016787;GO:0031647;GO:0042981;GO:0050821;GO:1903146;GO:1903955;GO:2000232	K11855	EC:3.4.19.12
ENSG00000010256	715.198	496.714	933.682	1.87972	0.910515	0.0919705	0.562725	267	7.51315	323	7.04552	488	8.19647	575	13.9174	692	12.6766	1067	19.2416	217	4.69603	345	6.40541	1294	38.9113	505	9.76312	594	11.0004	753	15.4739	787	12.4505	567	12.0505	802	16.2169	2885	53.3542	Nodiff	3	48599002	48610976	-	3204	UQCRC1	GO:0005515;GO:0005739;GO:0005743;GO:0005746;GO:0005750;GO:0006119;GO:0006122;GO:0008121;GO:0009060;GO:0014823;GO:0016020;GO:0031625;GO:0043279;GO:0044877;GO:0045333;GO:0046872;GO:0070469;GO:1902600	K00414	-
ENSG00000197879	33.2022	17.3159	49.0886	2.83489	1.50329	0.000306677	0.0216496	23	0.265646	21	0.188016	29	0.199926	2	0.0198693	3	0.0225571	20	0.148037	15	0.133237	15	0.11431	50	0.617129	54	0.428504	29	0.220437	72	0.607297	65	0.422074	38	0.331489	49	0.40668	71	0.538946	Up Regulation	17	1464186	1492686	-	7806	MYO1C	GO:0000146;GO:0000166;GO:0001726;GO:0003774;GO:0003779;GO:0005102;GO:0005515;GO:0005516;GO:0005524;GO:0005634;GO:0005643;GO:0005654;GO:0005730;GO:0005737;GO:0005829;GO:0005886;GO:0005902;GO:0005903;GO:0006338;GO:0006612;GO:0007015;GO:0008022;GO:0009925;GO:0015031;GO:0015629;GO:0016020;GO:0016328;GO:0016459;GO:0016461;GO:0016604;GO:0030050;GO:0030335;GO:0030659;GO:0031267;GO:0031410;GO:0031941;GO:…	K10356	-
ENSG00000010270	2856.28	2800.08	2912.48	1.04014	0.0567823	0.697472	1	2189	45.6419	1911	30.8872	2517	31.3254	1681	30.1484	2441	33.1339	2562	34.2344	4034	64.6865	4008	55.1394	1463	32.5982	3937	56.3988	2632	36.1174	3167	48.2236	5015	58.7881	3385	53.3073	3465	51.9162	3231	44.2758	Nodiff	7	38178245	38230670	+	4324	STARD3NL	GO:0005515;GO:0005765;GO:0005768;GO:0005789;GO:0005829;GO:0010008;GO:0015485;GO:0016020;GO:0016021;GO:0030301;GO:0031902;GO:0042803;GO:0043231;GO:0044232;GO:0099044;GO:0140284	-	-
ENSG00000010278	219.04	331.376	106.705	0.322004	-1.63485	0.000477727	0.0290907	191	2.95422	180	2.15815	489	4.51455	356	4.73629	704	7.08874	163	1.61571	205	2.4385	304	3.10241	69	1.14048	21	0.223159	225	2.29036	86	0.971408	40	0.347832	9	0.105139	304	3.37882	196	1.9924	Down Regulation	12	6199715	6238271	+	5829	CD9	GO:0005178;GO:0005515;GO:0005576;GO:0005615;GO:0005886;GO:0005887;GO:0005925;GO:0007155;GO:0007338;GO:0007342;GO:0008283;GO:0008285;GO:0008347;GO:0009897;GO:0014905;GO:0016020;GO:0016021;GO:0030168;GO:0030666;GO:0030669;GO:0030913;GO:0031092;GO:0031623;GO:0032991;GO:0035036;GO:0070062;GO:0071404;GO:0090331;GO:1903561;GO:1905521	K06460	-
ENSG00000149761	14.9042	5.03108	24.7774	4.92486	2.30008	0.000307745	0.0216496	0	0	5	0.0939103	4	0.0578495	14	0.291777	4	0.0630944	3	0.0465834	6	0.111803	3	0.0479603	27	0.699099	13	0.216408	18	0.287031	16	0.283112	32	0.435907	18	0.329402	18	0.313399	83	1.3217	Up Regulation	11	64225941	64230686	+	3721	NUDT22	GO:0005515;GO:0005654;GO:0008768;GO:0016787;GO:0046872;GO:0052751	-	-
ENSG00000205810	16.7363	26.7764	6.69606	0.250073	-1.99958	0.000316225	0.0219898	7	0.551183	15	0.915564	32	1.50399	20	1.35459	35	1.79413	36	1.81663	49	2.96725	20	1.03907	0	0	10	0.540984	5	0.259108	3	0.17251	8	0.354151	11	0.654186	13	0.735569	13	0.672749	Down Regulation	12	10412315	10420595	-	1145	KLRC3	GO:0002223;GO:0004888;GO:0005887;GO:0006968;GO:0009897;GO:0016020;GO:0016021;GO:0030246;GO:0032814;GO:0045954	K24233	-
ENSG00000010292	456.291	473.456	439.127	0.927492	-0.108593	0.697927	1	535	7.45509	335	3.61862	489	4.06728	351	4.20712	460	4.17296	562	5.01882	281	3.01138	543	4.99247	567	8.44332	432	4.13589	317	2.90717	313	3.18521	363	2.84385	491	5.16763	492	4.92659	772	7.07014	Nodiff	12	6493356	6531955	+	6470	NCAPD2	GO:0000228;GO:0000278;GO:0000779;GO:0000793;GO:0000796;GO:0005515;GO:0005634;GO:0005654;GO:0005694;GO:0005737;GO:0005829;GO:0007049;GO:0007076;GO:0010032;GO:0016020;GO:0030261;GO:0042393;GO:0051301;GO:1905821	K06677	-
ENSG00000119917	2348.46	4141.83	555.091	0.134021	-2.89947	0.000317177	0.0219898	3902	69.4288	1490	20.5513	3648	38.7439	3262	49.9247	4345	50.3303	13688	156.084	1102	15.0798	1544	18.1266	451	8.57551	469	5.73339	1104	12.9281	1379	17.9189	357	3.57126	330	4.43483	434	5.54912	129	1.50853	Down Regulation	10	89327307	89377473	+	5067	IFIT3	GO:0002376;GO:0003674;GO:0003723;GO:0005515;GO:0005737;GO:0005739;GO:0005829;GO:0008285;GO:0009615;GO:0035457;GO:0042802;GO:0043066;GO:0045087;GO:0051607	K24849	-
ENSG00000010295	39.3412	38.1763	40.5062	1.06103	0.0854662	0.798551	1	22	0.401107	38	0.537057	27	0.293831	20	0.31365	48	0.569725	36	0.420635	43	0.602929	63	0.75787	24	0.467605	40	0.501053	29	0.347975	45	0.599161	73	0.748274	56	0.771144	42	0.550261	57	0.683005	Nodiff	12	6538961	6556073	-	4945	IFFO1	GO:0005515;GO:0005634;GO:0005637;GO:0005654;GO:0005882;GO:0006303;GO:0016020;GO:0016363;GO:0035861;GO:1990166;GO:1990683	-	-
ENSG00000163629	23.6656	42.8977	4.43353	0.103351	-3.27437	0.000317348	0.0219898	16	0.151909	1	0.00735974	50	0.283354	94	0.767661	41	0.253416	31	0.188621	10	0.0730168	97	0.607647	1	0.010146	1	0.00652303	14	0.0874788	14	0.0970699	3	0.0160134	0	0	3	0.0204676	3	0.0187196	Down Regulation	4	86594315	86815171	+	9496	PTPN13	GO:0001650;GO:0001933;GO:0004721;GO:0004725;GO:0005515;GO:0005634;GO:0005654;GO:0005737;GO:0005829;GO:0005856;GO:0005886;GO:0006470;GO:0014066;GO:0016311;GO:0016787;GO:0016791;GO:0030027;GO:0031047;GO:0035335;GO:0036312;GO:0042995;GO:0043005;GO:0044297;GO:0070062;GO:0097237;GO:1904890	K02374	-
ENSG00000010310	60.723	42.4475	78.9986	1.86109	0.896146	0.0191244	0.263025	55	0.978236	2	0.0275747	18	0.191095	14	0.214184	77	0.891577	43	0.490135	67	0.916466	36	0.422474	25	0.475174	54	0.659874	46	0.538457	82	1.0651	185	1.84992	65	0.873183	94	1.20141	207	2.41971	Nodiff	19	45668221	45683722	+	5069	GIPR	GO:0002029;GO:0004888;GO:0004930;GO:0005515;GO:0005886;GO:0006091;GO:0007165;GO:0007166;GO:0007186;GO:0007188;GO:0007189;GO:0007190;GO:0007204;GO:0007584;GO:0008528;GO:0009749;GO:0016020;GO:0016021;GO:0016519;GO:0017046;GO:0031018;GO:0032024;GO:0038192;GO:0043950;GO:0048678;GO:0050796;GO:0051592;GO:0070542;GO:0120022	K04580	-
ENSG00000189077	80.8513	46.1482	115.554	2.50398	1.32423	0.000317542	0.0219898	6	0.270473	26	0.908545	43	1.15701	51	1.97753	116	3.40423	74	2.13782	14	0.485357	52	1.54666	103	4.96183	81	2.50868	108	3.20413	103	3.39082	166	4.20709	120	4.08569	96	3.10976	260	7.70297	Up Regulation	7	75986831	75994656	-	2000	TMEM120A	GO:0003674;GO:0005216;GO:0005515;GO:0005575;GO:0005634;GO:0005637;GO:0005886;GO:0006811;GO:0016020;GO:0016021;GO:0034220;GO:0045444;GO:0050966;GO:0051260;GO:0051291	-	-
ENSG00000010318	33.6579	32.0726	35.2432	1.09886	0.136003	0.794953	1	22	0.589617	130	2.70079	7	0.11198	1	0.0230529	37	0.64556	7	0.12023	13	0.267948	18	0.3183	34	0.973772	37	0.681296	50	0.881921	21	0.411018	28	0.421897	29	0.587024	50	0.962941	58	1.02161	Nodiff	3	52410660	52423641	+	3364	PHF7	GO:0005515;GO:0005634;GO:0005654;GO:0005794;GO:0005829;GO:0005886;GO:0016607;GO:0046872	-	-
ENSG00000173585	172.504	269.629	75.3786	0.279564	-1.83875	0.000321852	0.0222015	186	5.98692	432	10.7789	292	5.61008	173	4.78977	390	8.17226	539	11.1185	35	0.8664	76	1.61406	66	2.27021	35	0.774007	92	1.9489	28	0.658177	82	1.4839	162	3.93836	74	1.71161	119	2.51738	Down Regulation	3	45886509	45903174	+	2801	CCR9	GO:0002305;GO:0004930;GO:0004950;GO:0005886;GO:0005887;GO:0006935;GO:0006955;GO:0006968;GO:0007165;GO:0007186;GO:0007204;GO:0009897;GO:0009986;GO:0016020;GO:0016021;GO:0016493;GO:0019722;GO:0019957;GO:0060326;GO:0070098	K04184	-
ENSG00000010319	0.296379	0.472953	0.119805	0.253312	-1.98101	0.743453	1	0	0	0	0	0	0	0	0	4	0.0465176	0	0	0	0	0	0	0	0	0	0	0	0	0	0	0	0	1	0.0134921	0	0	0	0	Nodiff	3	52433035	52445103	-	5047	SEMA3G	GO:0001755;GO:0005102;GO:0005515;GO:0005576;GO:0005615;GO:0005887;GO:0007411;GO:0030215;GO:0030335;GO:0030517;GO:0045499;GO:0048843;GO:0050919;GO:0070062;GO:0071526	K06840	-
ENSG00000214274	12.6582	3.80762	21.5088	5.64889	2.49797	0.000325951	0.0223971	7	0.438572	0	0	3	0.112192	4	0.215567	6	0.244727	0	0	4	0.192736	2	0.0826779	37	2.47728	20	0.860913	7	0.288638	9	0.411793	49	1.72599	19	0.899098	23	1.03551	17	0.700008	Up Regulation	14	20684177	20698971	+	1439	ANG	GO:0001525;GO:0001541;GO:0001556;GO:0001666;GO:0001890;GO:0001938;GO:0003676;GO:0003677;GO:0003779;GO:0004518;GO:0004519;GO:0004521;GO:0004540;GO:0005102;GO:0005507;GO:0005515;GO:0005576;GO:0005604;GO:0005615;GO:0005634;GO:0005694;GO:0005730;GO:0005829;GO:0006651;GO:0007154;GO:0007202;GO:0008201;GO:0009303;GO:0009725;GO:0015629;GO:0016070;GO:0016078;GO:0016477;GO:0016787;GO:0017148;GO:0019731;GO:…	K16631	EC:3.1.27.-
ENSG00000010322	89.3616	80.0966	98.6267	1.23135	0.300238	0.316945	0.906884	55	0.547195	59	0.45502	69	0.409755	75	0.641829	94	0.608828	70	0.446317	84	0.642716	109	0.715521	57	0.606018	99	0.676707	96	0.628583	115	0.835548	124	0.693588	108	0.811547	123	0.87936	166	1.08542	Nodiff	3	52455118	52493068	+	9062	NISCH	GO:0005178;GO:0005515;GO:0005654;GO:0005737;GO:0005768;GO:0005769;GO:0005829;GO:0005886;GO:0006915;GO:0015630;GO:0016020;GO:0016601;GO:0019901;GO:0030036;GO:0030336;GO:0035091;GO:0042802;GO:0043231;GO:0045171;GO:0055037	K24095	-
ENSG00000122877	145.686	204.388	86.9832	0.425578	-1.2325	0.000328681	0.0224975	146	3.55086	210	3.95913	275	3.99218	168	3.51454	81	1.28249	268	4.17717	177	3.31066	257	4.12411	41	1.0656	59	0.985869	85	1.36054	64	1.13672	345	4.71738	106	1.94714	48	0.838888	73	1.16685	Down Regulation	10	62811996	62819167	-	3707	EGR2	GO:0000785;GO:0000976;GO:0000978;GO:0000981;GO:0001228;GO:0003677;GO:0003682;GO:0003700;GO:0005515;GO:0005634;GO:0005654;GO:0005737;GO:0006355;GO:0006357;GO:0006611;GO:0007420;GO:0007422;GO:0007611;GO:0007622;GO:0008045;GO:0010467;GO:0014037;GO:0014040;GO:0016740;GO:0016925;GO:0021569;GO:0021612;GO:0021659;GO:0021660;GO:0021665;GO:0021666;GO:0030278;GO:0031625;GO:0031643;GO:0032868;GO:0035284;GO:…	K12496	-
ENSG00000010327	0.439396	0.556473	0.322319	0.579219	-0.78782	0.858961	1	0	0	1	0.00660069	0	0	0	0	0	0	4	0.0218281	0	0	0	0	0	0	1	0.00585027	0	0	0	0	0	0	1	0.00643132	0	0	1	0.0055963	Nodiff	3	52495338	52524495	+	10588	STAB1	GO:0005041;GO:0005044;GO:0005509;GO:0005515;GO:0005540;GO:0005886;GO:0005887;GO:0006898;GO:0006954;GO:0007155;GO:0007267;GO:0015035;GO:0016020;GO:0016021;GO:0016525;GO:0030169;GO:0030666;GO:0042742	K19020	-
ENSG00000090863	2121.93	1411.66	2832.2	2.00629	1.00453	0.000331254	0.0225827	530	3.38627	2205	10.9208	1316	5.01877	1118	6.14421	1088	4.52545	2670	10.9326	1403	6.89388	860	3.62544	1571	10.7264	3236	14.205	2788	11.7233	2639	12.3134	3738	13.4272	3105	14.9837	3501	16.0738	5093	21.3861	Up Regulation	16	74447427	74607144	-	14111	GLG1	GO:0000139;GO:0005102;GO:0005737;GO:0005794;GO:0005856;GO:0005886;GO:0007179;GO:0010955;GO:0016020;GO:0016021;GO:0016485;GO:0017134;GO:0030512;GO:0031012;GO:0032330;GO:0060349;GO:0070062	K06816	-
ENSG00000010361	4.08364	3.04796	5.11932	1.67959	0.748107	0.483713	1	2	0.0610619	0	0	2	0.0364474	0	0	5	0.0993796	9	0.176096	3	0.0704403	4	0.0805781	5	0.163133	1	0.0209762	0	0	6	0.133778	15	0.257473	3	0.0691786	8	0.175514	9	0.18059	Nodiff	19	49806866	49817376	-	2953	FUZ	GO:0001736;GO:0001843;GO:0001942;GO:0005515;GO:0005737;GO:0005856;GO:0005929;GO:0008285;GO:0008589;GO:0010172;GO:0015031;GO:0016192;GO:0021915;GO:0030030;GO:0030336;GO:0042073;GO:0042995;GO:0045724;GO:0048704;GO:0060271;GO:0070062;GO:0090090;GO:0090301;GO:1902017;GO:1905515;GO:2000314	K22861	-
ENSG00000134109	5710.26	3783.91	7636.61	2.01818	1.01305	0.000333484	0.0225827	1176	15.7378	3845	39.8871	6248	49.9084	3443	39.6326	4460	38.8561	3705	31.7754	3792	39.027	3515	31.0369	4226	60.4362	10944	100.623	7108	62.6032	8474	82.817	10809	81.3248	5741	58.0277	11003	105.811	10595	93.1858	Up Regulation	3	5187646	5219958	+	6737	EDEM1	GO:0004571;GO:0005509;GO:0005515;GO:0005783;GO:0005789;GO:0005975;GO:0006986;GO:0008152;GO:0016020;GO:0016021;GO:0016235;GO:0016787;GO:0016798;GO:0030176;GO:0030433;GO:0036508;GO:0036510;GO:0044322;GO:0045047;GO:0051787;GO:0097466;GO:1904154;GO:1904380;GO:1904382	K10084	-
ENSG00000010379	2.48188	2.07673	2.88703	1.39018	0.475274	0.7433	1	0	0	0	0	0	0	0	0	2	0.0276661	0	0	4	0.0653658	11	0.15422	0	0	0	0	1	0.0139844	10	0.155176	4	0.0477849	1	0.0160487	6	0.0916144	5	0.0698252	Nodiff	12	220621	262873	-	4243	SLC6A13	GO:0005283;GO:0005308;GO:0005332;GO:0005368;GO:0005369;GO:0005515;GO:0005886;GO:0005887;GO:0006836;GO:0008028;GO:0010940;GO:0015171;GO:0015185;GO:0015293;GO:0015718;GO:0015734;GO:0015881;GO:0016020;GO:0016021;GO:0016323;GO:0022857;GO:0035725;GO:0043005;GO:0051936;GO:0051939;GO:0055085;GO:0070062;GO:0071702;GO:0071705;GO:0089718;GO:0098793;GO:0150104	K05046	-
ENSG00000144451	501.227	672.112	330.343	0.4915	-1.02474	0.000334512	0.0225827	385	4.21503	531	4.50644	556	3.63338	437	4.11529	847	6.03685	900	6.31464	678	5.7086	948	6.84802	196	2.29312	326	2.45213	407	2.93256	282	2.25467	446	2.74521	403	3.33239	439	3.45371	460	3.30986	Down Regulation	2	213284389	214410501	+	8235	SPAG16	GO:0005515;GO:0005576;GO:0005737;GO:0005856;GO:0005929;GO:0005930;GO:0007288;GO:0030030;GO:0031514;GO:0035082;GO:0036126;GO:0042995;GO:0060271;GO:0090660;GO:0120197;GO:1990716	K24735	-
ENSG00000010404	86.2243	57.3519	115.097	2.00685	1.00493	0.00685312	0.149805	33	0.320121	17	0.127835	90	0.521122	54	0.450581	77	0.486271	105	0.652764	41	0.305876	43	0.275224	146	1.51351	121	0.806441	105	0.670351	86	0.609247	183	0.99805	98	0.718021	100	0.69708	153	0.975447	Up Regulation	X	149476988	149521096	-	9294	IDS	GO:0004423;GO:0005509;GO:0005515;GO:0005737;GO:0005764;GO:0006027;GO:0008484;GO:0016787;GO:0030200;GO:0030209;GO:0043202;GO:0046872	K01136	EC:3.1.6.13
ENSG00000112651	10.8521	3.52644	18.1778	5.15471	2.36589	0.000335021	0.0225827	3	0.124585	3	0.0965749	4	0.0991516	6	0.214325	2	0.0540706	2	0.0532279	4	0.127751	2	0.0548012	22	0.976332	18	0.513573	3	0.0819931	4	0.12131	29	0.677083	33	1.03507	25	0.746046	23	0.627745	Up Regulation	6	43054029	43059438	-	2171	MRPL2	GO:0003723;GO:0003735;GO:0005654;GO:0005739;GO:0005743;GO:0005762;GO:0005840;GO:0006412;GO:0032543;GO:1990904	K02886	-
ENSG00000010438	1.06119	2.01005	0.112338	0.0558879	-4.16132	0.333881	0.921539	0	0	0	0	0	0	0	0	17	0.700204	0	0	0	0	0	0	0	0	1	0.0434685	0	0	0	0	0	0	0	0	0	0	0	0	Nodiff	9	33750679	33799231	+	1425	PRSS3	GO:0004252;GO:0005509;GO:0005515;GO:0005576;GO:0005615;GO:0006508;GO:0007586;GO:0008233;GO:0008236;GO:0016787;GO:0019730;GO:0031638;GO:0043542;GO:0046872;GO:1904724	K01312	EC:3.4.21.4
ENSG00000136997	406.816	565.812	247.82	0.43799	-1.19103	0.000337006	0.0226304	306	6.01839	706	10.7637	559	6.56246	924	15.6318	457	5.85143	304	3.83176	539	8.15282	487	6.31982	149	3.13167	194	2.62148	229	2.96419	361	5.18513	289	3.19564	215	3.1938	403	5.69568	378	4.8861	Down Regulation	8	127735434	127742951	+	4584	MYC	GO:0000082;GO:0000122;GO:0000165;GO:0000785;GO:0000978;GO:0000981;GO:0001046;GO:0001221;GO:0001227;GO:0001228;GO:0001658;GO:0002053;GO:0003677;GO:0003700;GO:0003729;GO:0005515;GO:0005634;GO:0005635;GO:0005654;GO:0005730;GO:0005791;GO:0006112;GO:0006338;GO:0006355;GO:0006357;GO:0006879;GO:0006974;GO:0008150;GO:0008284;GO:0009410;GO:0010332;GO:0010468;GO:0010564;GO:0010628;GO:0015671;GO:0016020;GO:…	K04377	-
ENSG00000010539	164.467	156.748	172.186	1.09849	0.135527	0.601322	1	95	1.1423	156	1.45406	234	1.67946	139	1.43764	62	0.48533	208	1.60283	235	2.17313	81	0.642628	96	1.23356	186	1.53659	238	1.88342	155	1.36108	225	1.52104	214	1.94349	158	1.3652	277	2.18902	Nodiff	16	3222325	3236221	-	7498	ZNF200	GO:0003674;GO:0005515;GO:0005634;GO:0008150;GO:0046872	K09228	-
ENSG00000010610	118.207	208.693	27.7207	0.13283	-2.91235	0.00319668	0.0987227	70	1.38491	382	5.85851	339	4.00332	35	0.595623	627	8.07568	68	0.862183	85	1.29331	60	0.783236	15	0.317137	13	0.176707	40	0.520831	30	0.433451	25	0.278077	5	0.0747145	110	1.56386	5	0.0650139	Down Regulation	12	6786858	6820799	+	4557	CD4	GO:0001618;GO:0001934;GO:0002250;GO:0002376;GO:0004888;GO:0005201;GO:0005515;GO:0005769;GO:0005788;GO:0005789;GO:0005886;GO:0005887;GO:0006955;GO:0007155;GO:0007165;GO:0007166;GO:0007167;GO:0007169;GO:0008270;GO:0008289;GO:0009897;GO:0009986;GO:0015026;GO:0016020;GO:0016021;GO:0018108;GO:0019722;GO:0019899;GO:0019901;GO:0023026;GO:0030217;GO:0030225;GO:0030669;GO:0032507;GO:0032743;GO:0033674;GO:…	K06454	-
ENSG00000116106	55.3759	86.6333	24.1185	0.278397	-1.84478	0.000348769	0.0232211	43	0.51321	146	1.35076	27	0.192347	109	1.119	62	0.481732	140	1.07083	96	0.881166	40	0.314995	13	0.165806	13	0.1066	8	0.0628389	44	0.383507	11	0.0738108	46	0.414663	2	0.0171529	83	0.651053	Down Regulation	2	221418027	221574202	-	7554	EPHA4	GO:0000166;GO:0001540;GO:0004672;GO:0004713;GO:0004714;GO:0005003;GO:0005004;GO:0005005;GO:0005515;GO:0005524;GO:0005737;GO:0005741;GO:0005768;GO:0005769;GO:0005783;GO:0005794;GO:0005886;GO:0005887;GO:0005912;GO:0006468;GO:0007155;GO:0007162;GO:0007169;GO:0007399;GO:0007411;GO:0007628;GO:0008045;GO:0008284;GO:0008347;GO:0009986;GO:0010719;GO:0010977;GO:0014069;GO:0016020;GO:0016021;GO:0016301;GO:…	K05105	EC:2.7.10.1
ENSG00000010626	23.5398	19.7967	27.2828	1.37815	0.462737	0.191865	0.757716	30	0.886217	13	0.297688	27	0.476079	4	0.101638	1	0.0192312	5	0.0946575	16	0.363496	47	0.91608	11	0.34725	32	0.649464	16	0.311065	43	0.927644	35	0.581283	20	0.446231	34	0.721738	61	1.1843	Nodiff	12	6873569	6914241	+	3052	LRRC23	GO:0003674;GO:0005515;GO:0005575;GO:0005737;GO:0005829;GO:0008150	-	-
ENSG00000167083	787.672	541.477	1033.87	1.90935	0.93308	0.000349731	0.0232211	538	28.7181	594	24.5787	557	17.747	766	35.1707	361	12.5449	308	10.5364	354	14.5324	504	17.7509	736	41.9839	1401	51.3805	1562	54.8741	1220	47.5584	1749	52.4885	728	29.3505	761	29.1904	1014	35.5732	Nodiff	17	49202791	49210574	-	1689	GNGT2	GO:0003924;GO:0005834;GO:0005886;GO:0007165;GO:0007186;GO:0007602;GO:0016020;GO:0031681	K04549	-
ENSG00000010671	2.9984	4.24567	1.75112	0.412448	-1.27771	0.463252	1	0	0	2	0.017881	0	0	1	0.00992069	0	0	32	0.236526	0	0	4	0.0304397	0	0	9	0.0713169	0	0	0	0	7	0.0453902	0	0	1	0.00828792	0	0	Nodiff	X	101349338	101390796	-	7817	BTK	GO:0000166;GO:0001780;GO:0001805;GO:0001812;GO:0001818;GO:0002250;GO:0002344;GO:0002376;GO:0002553;GO:0002639;GO:0002721;GO:0002755;GO:0002902;GO:0004672;GO:0004713;GO:0004715;GO:0005515;GO:0005524;GO:0005547;GO:0005634;GO:0005737;GO:0005829;GO:0005886;GO:0006468;GO:0006915;GO:0007249;GO:0007498;GO:0008289;GO:0010033;GO:0016004;GO:0016020;GO:0016301;GO:0016310;GO:0016740;GO:0018108;GO:0019722;GO:…	K07370	EC:2.7.10.2
ENSG00000187815	59.0164	90.7477	27.285	0.300669	-1.73375	0.000353405	0.0233775	82	2.32995	86	1.89422	72	1.22113	18	0.439931	59	1.09137	92	1.67528	94	2.0541	190	3.56208	8	0.242915	26	0.507567	21	0.392704	28	0.581012	35	0.559116	24	0.515057	63	1.28634	47	0.877694	Down Regulation	1	40477290	40496343	+	3173	ZFP69	GO:0000122;GO:0000977;GO:0000981;GO:0001227;GO:0003677;GO:0005634;GO:0006355;GO:0006357;GO:0006629;GO:0019216;GO:0046872	K09228	-
ENSG00000010704	6.28618	7.1201	5.45227	0.765757	-0.385041	0.649487	1	0	0	2	0.0246302	15	0.142241	0	0	11	0.113767	0	0	0	0	33	0.345914	4	0.0679092	1	0.010915	16	0.16729	0	0	8	0.0714543	0	0	8	0.0913292	13	0.135735	Nodiff	6	26087281	26098343	+	5675	HFE	GO:0002626;GO:0002725;GO:0005102;GO:0005515;GO:0005615;GO:0005654;GO:0005769;GO:0005886;GO:0005887;GO:0006811;GO:0006879;GO:0009897;GO:0010039;GO:0010628;GO:0010862;GO:0016020;GO:0016021;GO:0030509;GO:0030881;GO:0031410;GO:0032092;GO:0032435;GO:0034756;GO:0039706;GO:0042446;GO:0045177;GO:0045178;GO:0048260;GO:0048471;GO:0055037;GO:0055072;GO:0060586;GO:0065003;GO:0071281;GO:0090277;GO:0098711;GO:…	-	-
ENSG00000189283	8.58059	14.5474	2.61377	0.179673	-2.47656	0.000359149	0.0236691	7	0.0844626	25	0.233833	26	0.187256	2	0.0207575	29	0.227799	7	0.0541291	2	0.0185591	18	0.143303	6	0.0773658	0	0	0	0	2	0.0176234	0	0	3	0.02734	2	0.0173412	8	0.0634407	Down Regulation	3	59747277	61251459	-	7472	FHIT	GO:0000166;GO:0001650;GO:0003824;GO:0005515;GO:0005634;GO:0005737;GO:0005739;GO:0005829;GO:0005886;GO:0006163;GO:0006915;GO:0015964;GO:0016740;GO:0016787;GO:0031625;GO:0032435;GO:0042802;GO:0043530;GO:0047352;GO:0047627;GO:0047710;GO:0072332	K01522	EC:3.6.1.29
ENSG00000010803	62.6759	64.3992	60.9526	0.946482	-0.0793536	0.837781	1	36	0.705276	98	1.48827	47	0.549605	59	0.994231	81	1.03307	59	0.740755	47	0.708133	69	0.891913	58	1.21427	79	1.06334	54	0.696246	43	0.615204	69	0.759987	62	0.917401	56	0.788364	117	1.50645	Nodiff	1	41027202	41242306	-	4602	SCMH1	GO:0001673;GO:0003682;GO:0005515;GO:0005634;GO:0005654;GO:0006338;GO:0006355;GO:0007283;GO:0009952;GO:0010369;GO:0031507;GO:0042393;GO:0045892	K11461	-
ENSG00000205809	520.987	885.104	156.87	0.177234	-2.49627	0.000361756	0.0237202	208	12.4521	647	30.0249	806	28.8011	15	0.772411	1194	46.534	2558	98.1398	1237	56.9519	713	28.1634	13	0.831674	131	5.38811	165	6.50092	34	1.48645	260	8.75089	466	21.0705	213	9.16305	156	6.13783	Down Regulation	12	10426854	10442300	-	1506	KLRC2	GO:0002223;GO:0002228;GO:0002250;GO:0002376;GO:0004888;GO:0005515;GO:0005886;GO:0005887;GO:0006968;GO:0007165;GO:0009897;GO:0016020;GO:0016021;GO:0023024;GO:0030246;GO:0032814;GO:0043235;GO:0043323;GO:0045087;GO:0045954;GO:0062081;GO:1990405	K24233	-
ENSG00000010810	2413.16	2823.57	2002.75	0.709299	-0.495535	0.148971	0.684526	2511	30.5473	2819	26.5841	1856	13.4772	3284	34.3644	1691	13.3924	2670	20.8163	2862	26.7767	3351	26.8979	1048	13.6245	2636	22.0322	1857	14.8679	1926	17.1111	3699	25.2995	2059	18.9188	2282	19.9491	2726	21.7954	Nodiff	6	111660332	111873452	-	7411	FYN	GO:0000166;GO:0000304;GO:0001664;GO:0001764;GO:0002223;GO:0002250;GO:0002376;GO:0002862;GO:0003015;GO:0004672;GO:0004713;GO:0004715;GO:0005102;GO:0005515;GO:0005524;GO:0005634;GO:0005737;GO:0005739;GO:0005768;GO:0005829;GO:0005884;GO:0005886;GO:0006468;GO:0006816;GO:0007166;GO:0007169;GO:0007249;GO:0007411;GO:0007612;GO:0007631;GO:0008360;GO:0010629;GO:0010730;GO:0010976;GO:0014069;GO:0015631;GO:…	K05703	EC:2.7.10.2
ENSG00000186197	23.3429	36.6208	10.0649	0.27484	-1.86334	0.0003626	0.0237202	16	0.360992	66	1.15431	66	0.888829	4	0.0776277	37	0.543459	47	0.679582	25	0.433789	32	0.47637	2	0.0482213	13	0.201515	3	0.0445463	22	0.362489	26	0.329801	2	0.0340815	19	0.308045	7	0.103798	Down Regulation	1	236348257	236502915	+	3996	EDARADD	GO:0005515;GO:0005737;GO:0005829;GO:0007165;GO:0030154	K23324	-
ENSG00000010818	428.291	429.999	426.583	0.992057	-0.0115057	0.869243	1	189	1.5117	394	2.44286	469	2.23909	480	3.30234	413	2.1505	591	3.0294	335	2.06067	530	2.79702	322	2.75226	528	2.9015	532	2.80044	528	3.08411	603	2.71157	313	1.89085	450	2.58641	492	2.5863	Nodiff	6	142751469	142956698	-	11272	HIVEP2	GO:0000978;GO:0000981;GO:0003677;GO:0005634;GO:0005654;GO:0006357;GO:0046872	K09239	-
ENSG00000159339	7.23376	13.3045	1.163	0.0874142	-3.51599	0.000372	0.0241725	0	0	0	0	20	0.362265	24	0.626456	29	0.572909	4	0.0777905	7	0.163365	25	0.500562	0	0	0	0	6	0.11983	0	0	0	0	3	0.0687595	1	0.0218063	0	0	Down Regulation	1	17308195	17364004	+	2971	PADI4	GO:0002376;GO:0004668;GO:0005509;GO:0005515;GO:0005634;GO:0005654;GO:0005737;GO:0005829;GO:0006325;GO:0006334;GO:0006338;GO:0016787;GO:0019827;GO:0032991;GO:0036211;GO:0042802;GO:0043687;GO:0045087;GO:0046872;GO:0140794;GO:0140795;GO:0140796;GO:0140797;GO:0140798	K24669	EC:3.5.3.15
ENSG00000010932	1.1267	0.235817	2.01759	8.55573	3.09689	0.182455	0.741692	0	0	0	0	0	0	0	0	1	0.0162947	0	0	0	0	1	0.0165149	2	0.0534959	0	0	0	0	1	0.0182791	7	0.098505	2	0.0378094	2	0.0359726	5	0.082251	Nodiff	1	171248471	171285978	+	3602	FMO1	GO:0004497;GO:0004499;GO:0005515;GO:0005783;GO:0005788;GO:0005789;GO:0006082;GO:0006805;GO:0006970;GO:0009404;GO:0016020;GO:0016021;GO:0016491;GO:0032496;GO:0043231;GO:0046322;GO:0050660;GO:0050661;GO:0070995;GO:0097009	K00485	-
ENSG00000197006	1023.89	1367.75	680.026	0.497184	-1.00815	0.000372241	0.0241725	928	12.0366	1073	10.7884	1464	11.3343	1325	14.7826	1429	12.0663	1676	13.9314	1172	11.6908	1535	13.1365	392	5.43342	812	7.236	869	7.41802	695	6.58317	1086	7.91929	796	7.79794	818	7.62415	586	4.99534	Down Regulation	16	21597218	21657471	+	6951	METTL9	GO:0005515;GO:0005739;GO:0005783;GO:0006479;GO:0008168;GO:0016740;GO:0032259;GO:0106370	-	-
ENSG00000011007	319.779	267.912	371.647	1.3872	0.472177	0.108235	0.599097	275	4.63601	310	4.0511	299	3.0087	126	1.8271	261	2.86444	329	3.55446	192	2.48928	232	2.58058	432	7.78264	457	5.29316	301	3.33957	337	4.14893	406	3.84803	380	4.83845	346	4.19151	533	5.90542	Nodiff	1	23743448	23762059	+	5348	ELOA	GO:0003746;GO:0005515;GO:0005615;GO:0005634;GO:0005654;GO:0006357;GO:0006366;GO:0006367;GO:0006368;GO:0006414;GO:0070449;GO:0090734	K15076	-
ENSG00000158869	662.08	1080.88	243.278	0.225074	-2.15153	0.000376628	0.0243681	810	75.755	2358	170.95	1387	77.4282	416	33.4656	1517	92.3632	601	36.0219	579	41.6452	524	32.3351	216	21.5879	229	14.7146	599	36.8694	311	21.2413	80	4.20646	74	5.22719	393	26.412	150	9.21997	Down Regulation	1	161215234	161220699	+	964	FCER1G	GO:0002283;GO:0002292;GO:0002376;GO:0002431;GO:0004888;GO:0005515;GO:0005886;GO:0005887;GO:0007166;GO:0009897;GO:0009986;GO:0010543;GO:0016020;GO:0016021;GO:0016064;GO:0019767;GO:0019863;GO:0019864;GO:0019886;GO:0030593;GO:0031623;GO:0032753;GO:0032998;GO:0033001;GO:0038094;GO:0038095;GO:0038156;GO:0042590;GO:0042742;GO:0042802;GO:0042803;GO:0045087;GO:0050766;GO:0070821;GO:0071404;GO:0098797;GO:…	K07983	-
ENSG00000011009	9.89381	5.13681	14.6508	2.85212	1.51204	0.0348869	0.366178	3	0.133832	3	0.103743	3	0.079883	3	0.115116	11	0.31946	15	0.428839	1	0.0343082	3	0.0883029	21	1.00112	9	0.275846	6	0.176157	14	0.456099	17	0.42637	11	0.37063	13	0.416737	36	1.05548	Up Regulation	1	23791145	23795539	+	2021	LYPLA2	GO:0002084;GO:0004622;GO:0005515;GO:0005737;GO:0005795;GO:0005829;GO:0006629;GO:0006631;GO:0007411;GO:0008474;GO:0016787;GO:0045296;GO:0046464;GO:0052689;GO:0070062;GO:1905344	K06130	EC:3.1.1.5
ENSG00000157557	96.9467	140.309	53.5849	0.381908	-1.3887	0.000382364	0.0246493	30	0.543447	154	2.1625	115	1.24345	94	1.46468	308	3.63223	114	1.32345	134	1.86681	176	2.10361	40	0.774331	51	0.634735	47	0.560333	63	0.833432	61	0.62125	47	0.643049	91	1.18457	74	0.881007	Down Regulation	21	38805183	38824955	+	4977	ETS2	GO:0000122;GO:0000785;GO:0000977;GO:0000978;GO:0000981;GO:0001227;GO:0001501;GO:0001712;GO:0003677;GO:0003700;GO:0005515;GO:0005634;GO:0005654;GO:0005829;GO:0005886;GO:0006355;GO:0006357;GO:0007498;GO:0019904;GO:0030154;GO:0043565;GO:0045944;GO:0061629;GO:0090009;GO:1990837	K21932	-
ENSG00000011021	76.2102	82.5182	69.9021	0.847111	-0.239376	0.558548	1	60	0.661871	92	0.7867	62	0.408235	96	0.910902	90	0.646326	66	0.466586	79	0.670208	78	0.567719	52	0.612994	60	0.454736	88	0.638876	93	0.749202	78	0.483746	70	0.583218	66	0.523176	111	0.804742	Nodiff	1	11806096	11848079	+	8173	CLCN6	GO:0000166;GO:0003729;GO:0005247;GO:0005524;GO:0005765;GO:0005768;GO:0006811;GO:0006821;GO:0006884;GO:0007165;GO:0009612;GO:0010008;GO:0010468;GO:0015108;GO:0015297;GO:0016020;GO:0016021;GO:0031902;GO:0034220;GO:0043231;GO:0055085;GO:1902476	K05015	-
ENSG00000189430	8.38427	14.4528	2.3157	0.160224	-2.64183	0.000385636	0.0247701	9	0.42819	12	0.442563	11	0.31238	15	0.613853	1	0.0309729	10	0.304902	33	1.20745	17	0.533654	5	0.254212	0	0	0	0	1	0.0347447	5	0.133741	1	0.0359339	5	0.170941	2	0.0625368	Down Regulation	19	54906148	54916140	+	1895	NCR1	GO:0005515;GO:0005886;GO:0005887;GO:0006968;GO:0007165;GO:0016020;GO:0016021;GO:0016514;GO:0030101;GO:0042269	K06741	-
ENSG00000011028	2.39052	3.10315	1.67789	0.540705	-0.887087	0.58874	1	6	0.0820736	1	0.0106036	4	0.0326594	4	0.0470642	0	0	0	0	2	0.0210398	4	0.0361018	3	0.0438535	1	0.00939807	3	0.0270076	0	0	2	0.0153809	1	0.0103315	1	0.00982956	3	0.0269703	Nodiff	17	62627670	62693597	+	6591	MRC2	GO:0001649;GO:0005515;GO:0005518;GO:0005925;GO:0006897;GO:0016020;GO:0016021;GO:0030246;GO:0030574;GO:0038023	K06560	-
ENSG00000133256	266.964	373.876	160.052	0.428088	-1.22402	0.000388677	0.0248753	194	3.43155	442	6.06053	170	1.79487	284	4.32102	400	4.60613	817	9.2614	285	3.87698	372	4.34159	160	3.0244	93	1.13021	88	1.02443	33	0.426282	224	2.2276	325	4.34193	210	2.66926	273	3.17368	Down Regulation	4	625573	670782	+	5097	PDE6B	GO:0001750;GO:0004114;GO:0005515;GO:0005886;GO:0007165;GO:0007601;GO:0007603;GO:0008081;GO:0009583;GO:0016020;GO:0016021;GO:0016787;GO:0042622;GO:0042995;GO:0043153;GO:0046872;GO:0047555;GO:0050896;GO:0060041;GO:0097381;GO:1990009	K13756	EC:3.1.4.35
ENSG00000152104	43.5235	77.2462	9.80074	0.126877	-2.9785	0.000392686	0.0250415	0	0	119	0.443509	20	0.057396	56	0.231591	183	0.572788	180	0.554618	39	0.144205	44	0.139581	3	0.0154137	18	0.0594586	15	0.0474635	7	0.0245781	19	0.0513582	6	0.021788	18	0.0621885	3	0.00947957	Down Regulation	1	214348700	214552449	-	18752	PTPN14	GO:0001946;GO:0003712;GO:0004721;GO:0004725;GO:0005515;GO:0005634;GO:0005654;GO:0005737;GO:0005856;GO:0006354;GO:0006470;GO:0008285;GO:0016311;GO:0016787;GO:0016791;GO:0030971;GO:0046825	K18025	EC:3.1.3.48
ENSG00000011083	0.0561688	0	0.112338			1	1	0	0	0	0	0	0	0	0	0	0	0	0	0	0	0	0	0	0	1	0.0144827	0	0	0	0	0	0	0	0	0	0	0	0	Nodiff	5	150190062	150222788	+	4277	SLC6A7	GO:0005298;GO:0005886;GO:0005887;GO:0006836;GO:0006865;GO:0015193;GO:0015293;GO:0015824;GO:0016020;GO:0016021;GO:0022857;GO:0035524;GO:0035725;GO:0045202;GO:0055085;GO:0071702;GO:0071705;GO:0097060	K05040	-
ENSG00000169189	2075.08	2772.76	1377.4	0.496761	-1.00938	0.000394815	0.025087	2540	61.1484	2922	54.5295	2915	41.8877	1859	38.4955	3086	48.3654	2493	38.4627	1805	33.4187	3417	54.2767	1320	33.9591	1228	20.3112	1543	24.4472	967	17.0009	2225	30.1149	1402	25.4924	1669	28.8729	1754	27.7519	Down Regulation	16	27224994	27268772	-	3745	NSMCE1	GO:0000724;GO:0000781;GO:0004842;GO:0005515;GO:0005634;GO:0005654;GO:0005694;GO:0006281;GO:0006301;GO:0006310;GO:0006974;GO:0016567;GO:0016740;GO:0016925;GO:0030915;GO:0032204;GO:0043231;GO:0046872;GO:0046983;GO:0061630;GO:2001022	K22817	EC:2.3.2.27
ENSG00000011105	0.485986	0.62519	0.346782	0.554683	-0.850265	0.855275	1	0	0	2	0.0202427	0	0	0	0	1	0.00850016	0	0	0	0	2	0.0172301	0	0	0	0	3	0.0257794	0	0	0	0	0	0	0	0	0	0	Nodiff	12	3077355	3286564	+	6905	TSPAN9	GO:0003674;GO:0005886;GO:0005887;GO:0005925;GO:0008150;GO:0016020;GO:0016021;GO:0097197	K17350	-
ENSG00000115286	119.658	59.3083	180.008	3.03512	1.60176	0.000420827	0.0265523	54	0.652967	46	0.431176	47	0.339228	86	0.894488	49	0.385728	113	0.875673	26	0.241786	31	0.24733	238	3.07543	153	1.27109	59	0.469528	57	0.503346	301	2.04628	237	2.16449	197	1.71177	326	2.59076	Up Regulation	19	1383527	1395589	+	7456	NDUFS7	GO:0002020;GO:0003954;GO:0005515;GO:0005739;GO:0005743;GO:0005747;GO:0005759;GO:0006120;GO:0008137;GO:0009060;GO:0015990;GO:0016020;GO:0016491;GO:0016655;GO:0022900;GO:0032981;GO:0042776;GO:0043005;GO:0043025;GO:0046872;GO:0048038;GO:0051536;GO:0051539;GO:0070469;GO:0097060	K03940	EC:7.1.1.2
ENSG00000011114	264.661	257.883	271.44	1.05257	0.0739174	0.808618	1	122	0.970551	136	0.838681	335	1.59074	323	2.21024	326	1.68835	276	1.40713	224	1.37046	291	1.52745	113	0.960656	413	2.25733	277	1.45028	358	2.07987	345	1.54304	269	1.6163	319	1.82361	356	1.86132	Nodiff	14	93237550	93333092	-	11333	BTBD7	GO:0005515;GO:0005634;GO:0060693;GO:0061138	K10479	-
ENSG00000105974	9.99658	16.9809	3.01227	0.177392	-2.49499	0.000420871	0.0265523	19	0.442864	18	0.325229	19	0.264342	0	0	1	0.0151741	21	0.313691	18	0.322663	32	0.492134	0	0	13	0.208184	0	0	4	0.0680881	1	0.0131044	4	0.0704186	3	0.0502482	2	0.0306379	Down Regulation	7	116524994	116561179	+	3868	CAV1	GO:0000122;GO:0000139;GO:0000165;GO:0001525;GO:0001570;GO:0001666;GO:0001935;GO:0001937;GO:0001960;GO:0002026;GO:0002067;GO:0002080;GO:0002095;GO:0002931;GO:0003057;GO:0005102;GO:0005113;GO:0005515;GO:0005768;GO:0005783;GO:0005789;GO:0005794;GO:0005811;GO:0005886;GO:0005887;GO:0005901;GO:0005925;GO:0005929;GO:0005938;GO:0006641;GO:0006809;GO:0006816;GO:0006874;GO:0006940;GO:0007260;GO:0007519;GO:…	K06278	-
ENSG00000011132	23.1504	19.7859	26.515	1.34009	0.422334	0.405189	0.976773	9	0.145	5	0.0624447	17	0.163482	28	0.388027	37	0.388074	21	0.216826	23	0.28498	15	0.159453	23	0.39599	21	0.232451	18	0.190858	38	0.447099	36	0.326083	33	0.40156	25	0.289433	39	0.412954	Nodiff	19	3750772	3761692	-	5596	APBA3	GO:0001540;GO:0001701;GO:0004857;GO:0005515;GO:0005737;GO:0005886;GO:0007268;GO:0010468;GO:0015031;GO:0019899;GO:0043086;GO:0043197;GO:0048471;GO:0050790	K24035	-
ENSG00000183977	7.56558	1.85348	13.2777	7.16366	2.8407	0.000429575	0.0270053	0	0	7	0.196157	6	0.129466	0	0	0	0	0	0	0	0	2	0.0477039	7	0.270418	27	0.67059	2	0.0475827	7	0.184799	33	0.670689	10	0.273035	26	0.675402	10	0.237585	Up Regulation	3	19979961	20012267	-	2494	PP2D1	GO:0004722;GO:0006470	-	-
ENSG00000011143	55.9336	50.4803	61.387	1.21606	0.282214	0.591848	1	17	0.135816	92	0.569756	22	0.104911	7	0.0481037	78	0.40568	112	0.573437	36	0.22119	44	0.231938	62	0.529328	62	0.340314	17	0.0893847	41	0.23921	75	0.336871	61	0.36808	67	0.384644	167	0.87686	Nodiff	17	58205441	58219605	-	11285	MKS1	GO:0001843;GO:0003271;GO:0005515;GO:0005737;GO:0005813;GO:0005814;GO:0005815;GO:0005829;GO:0005856;GO:0005929;GO:0007368;GO:0008589;GO:0010669;GO:0016020;GO:0030030;GO:0035869;GO:0036038;GO:0036064;GO:0042733;GO:0042995;GO:0044458;GO:0048706;GO:0048754;GO:0060122;GO:0060271;GO:0060322;GO:0060411;GO:0060828;GO:0061009;GO:1901620;GO:1905515;GO:1990403;GO:2000095	K19332	-
ENSG00000183742	8.26062	1.22764	15.2936	12.4578	3.63897	0.000438902	0.0274942	0	0	3	0.0211825	1	0.00543691	0	0	5	0.0296492	0	0	0	0	1	0.00600998	21	0.204412	3	0.0187743	40	0.239788	10	0.0665197	2	0.010242	12	0.0825558	8	0.0523634	32	0.191566	Up Regulation	7	20134655	20217404	-	9898	MACC1	GO:0005515;GO:0005634;GO:0005737;GO:0005739;GO:0007165;GO:0008083;GO:0045944;GO:0051781	K23702	-
ENSG00000011198	538.97	535.572	542.367	1.01269	0.0181894	0.903419	1	228	2.72662	302	2.7996	865	6.1745	470	4.83466	620	4.8269	791	6.06223	464	4.26745	567	4.47393	345	4.409	523	4.29712	690	5.43064	696	6.07845	712	4.78707	582	5.25682	558	4.79519	716	5.62749	Nodiff	3	43690108	43734371	+	7539	ABHD5	GO:0003841;GO:0005515;GO:0005654;GO:0005737;GO:0005739;GO:0005811;GO:0005829;GO:0006508;GO:0006629;GO:0006631;GO:0006654;GO:0008233;GO:0008654;GO:0010891;GO:0010898;GO:0016740;GO:0016746;GO:0016787;GO:0030154;GO:0042171;GO:0043231;GO:0050996;GO:0051006;GO:0052689;GO:0055088	K13699	EC:2.3.1.51
ENSG00000084731	37.7081	21.1542	54.262	2.56506	1.35899	0.000442479	0.0276206	20	0.281699	36	0.393059	9	0.0756649	12	0.145384	24	0.220067	15	0.135398	27	0.292469	12	0.11152	35	0.526811	63	0.609653	70	0.648882	68	0.699453	79	0.625581	54	0.57446	42	0.425096	73	0.675756	Up Regulation	2	25926598	25982749	-	6401	KIF3C	GO:0000166;GO:0003774;GO:0003777;GO:0005515;GO:0005524;GO:0005737;GO:0005829;GO:0005856;GO:0005871;GO:0005874;GO:0005929;GO:0007018;GO:0008017;GO:0016887;GO:0097542	K20197	-
ENSG00000011201	0.0679487	0.135897	0	0		0.990951	1	0	0	1	0.00986841	0	0	0	0	0	0	0	0	0	0	0	0	0	0	0	0	0	0	0	0	0	0	0	0	0	0	0	0	Nodiff	X	8528874	8732137	-	7082	ANOS1	GO:0004867;GO:0005201;GO:0005515;GO:0005576;GO:0005615;GO:0005886;GO:0006935;GO:0007155;GO:0007411;GO:0008201;GO:0009986;GO:0010466;GO:0010951;GO:0016020;GO:0030182;GO:0030414;GO:0031012	K23413	-
ENSG00000099282	3.89912	0.273443	7.52479	27.5187	4.78234	0.000453379	0.0281359	0	0	0	0	0	0	0	0	0	0	0	0	2	0.0523099	0	0	9	0.32709	4	0.0934631	20	0.447647	8	0.198691	0	0	0	0	2	0.0488771	22	0.491732	Up Regulation	10	69451465	69507666	+	2651	TSPAN15	GO:0005515;GO:0005768;GO:0005788;GO:0005829;GO:0005886;GO:0005887;GO:0009986;GO:0016020;GO:0016021;GO:0016604;GO:0019899;GO:0030054;GO:0031902;GO:0043231;GO:0045746;GO:0051604;GO:0072659;GO:0097197	K17297	-
ENSG00000011243	39.5344	36.0254	43.0433	1.19481	0.256777	0.744171	1	4	0.0420512	59	0.480806	32	0.2008	2	0.0180854	48	0.328509	69	0.464872	41	0.331484	41	0.284393	47	0.528017	36	0.26002	41	0.283671	45	0.345482	56	0.330984	48	0.381128	40	0.302176	59	0.407645	Nodiff	19	15380050	15419141	-	8576	AKAP8L	GO:0000785;GO:0003677;GO:0003723;GO:0005515;GO:0005521;GO:0005634;GO:0005737;GO:0006397;GO:0007076;GO:0008380;GO:0010793;GO:0016301;GO:0016310;GO:0016363;GO:0016605;GO:0016607;GO:0017151;GO:0031065;GO:0034237;GO:0042826;GO:0043229;GO:0044839;GO:0045944;GO:0046872;GO:0051081;GO:1990904	K15978	-
ENSG00000035664	267.167	173.235	361.098	2.08444	1.05966	0.000453907	0.0281359	65	0.428977	175	0.895279	201	0.791796	69	0.391696	230	0.98818	328	1.38727	161	0.81716	175	0.762037	125	0.881581	261	1.18344	275	1.19444	439	2.11582	688	2.55276	542	2.70166	438	2.07719	562	2.43764	Up Regulation	15	63907036	64072033	-	13661	DAPK2	GO:0000166;GO:0004672;GO:0004674;GO:0005515;GO:0005516;GO:0005524;GO:0005634;GO:0005737;GO:0005794;GO:0006468;GO:0006915;GO:0010506;GO:0016020;GO:0016021;GO:0016301;GO:0016310;GO:0016740;GO:0031410;GO:0034423;GO:0035556;GO:0042802;GO:0042981;GO:0043065;GO:0043231;GO:0043276;GO:0046777;GO:0090023;GO:0106310;GO:2000424;GO:2001242	K08803	EC:2.7.11.1
ENSG00000011258	187.506	195.375	179.637	0.919449	-0.121158	0.783464	1	63	0.790638	262	2.54881	241	1.8053	35	0.377819	170	1.38891	80	0.643418	374	3.60968	303	2.50898	63	0.844907	288	2.48322	207	1.7097	189	1.73218	258	1.82036	180	1.70616	252	2.27258	191	1.57537	Nodiff	17	51177425	51260163	-	7184	MBTD1	GO:0000724;GO:0000786;GO:0003682;GO:0005515;GO:0005634;GO:0005694;GO:0006325;GO:0006355;GO:0008270;GO:0016573;GO:0035064;GO:0035267;GO:0042393;GO:0042981;GO:0043967;GO:0043968;GO:0045892;GO:0045893;GO:0046872;GO:0048706;GO:0051726;GO:1905168;GO:2000779	-	-
ENSG00000074047	8.27775	0.798087	15.7574	19.744	4.30334	0.000464964	0.028643	0	0	0	0	4	0.0278832	0	0	1	0.0076028	0	0	0	0	2	0.0154111	2	0.0249602	24	0.192568	46	0.353554	34	0.289974	8	0.0525263	2	0.0176411	17	0.142665	6	0.0460521	Up Regulation	2	120735623	120992653	+	7720	GLI2	GO:0000122;GO:0000976;GO:0000977;GO:0000978;GO:0000981;GO:0001228;GO:0001501;GO:0001649;GO:0001701;GO:0001822;GO:0002009;GO:0002062;GO:0002076;GO:0003677;GO:0003682;GO:0003700;GO:0005515;GO:0005634;GO:0005654;GO:0005730;GO:0005737;GO:0005829;GO:0005929;GO:0005930;GO:0006357;GO:0007224;GO:0007389;GO:0007411;GO:0007418;GO:0007442;GO:0007507;GO:0008270;GO:0008283;GO:0008284;GO:0009952;GO:0009953;GO:…	K16798	-
ENSG00000011260	888.885	1008.19	769.578	0.763325	-0.389631	0.0766439	0.51655	290	9.67287	1132	29.2687	719	14.3147	1056	30.297	1519	32.9839	1526	32.6195	814	20.8806	997	21.9417	1026	36.5709	520	11.9165	974	21.381	711	17.3189	690	12.9392	582	14.6619	814	19.5103	1210	26.5249	Nodiff	17	51260546	51297936	+	2703	UTP18	GO:0003723;GO:0005515;GO:0005634;GO:0005654;GO:0005730;GO:0006364;GO:0016020;GO:0016021;GO:0031965;GO:0032040;GO:0034388	K14553	-
ENSG00000117862	158.346	103.107	213.585	2.07148	1.05067	0.00046532	0.028643	127	3.99792	106	2.58664	81	1.52199	87	2.35575	91	1.86491	95	1.91655	76	1.83994	90	1.86935	267	8.98199	238	5.14747	138	2.85905	130	2.9886	298	5.27409	269	6.39578	226	5.11235	263	5.44124	Up Regulation	1	52020131	52055191	-	2864	TXNDC12	GO:0005515;GO:0005783;GO:0005788;GO:0015035;GO:0016491;GO:0019153;GO:0060548;GO:1902236	K05360	EC:1.8.4.2
ENSG00000011275	293.228	324.211	262.246	0.808875	-0.306012	0.348341	0.929267	262	3.11792	230	2.12173	222	1.57693	376	3.84884	486	3.76519	452	3.44721	216	1.97687	239	1.87663	183	2.32726	251	2.05222	258	2.02067	319	2.77235	417	2.78997	269	2.41783	274	2.34313	375	2.93296	Nodiff	7	5620047	5781696	-	7576	RNF216	GO:0005515;GO:0005634;GO:0005654;GO:0005737;GO:0005829;GO:0006915;GO:0016567;GO:0016740;GO:0032480;GO:0032648;GO:0043161;GO:0046872;GO:0050691;GO:0061630;GO:0070936	K11976	EC:2.3.2.31
ENSG00000139187	7155.6	4937.14	9374.07	1.89868	0.924999	0.000469179	0.0287807	3026	105.213	3489	94.0376	3224	66.9102	5701	170.502	5139	116.323	3991	88.9301	6050	161.777	7154	164.122	3209	119.234	11054	264.063	11222	256.793	11166	283.526	22866	446.984	7370	193.544	6826	170.549	13849	316.469	Nodiff	12	8950044	9010760	+	2593	KLRG1	GO:0002376;GO:0005515;GO:0005886;GO:0006954;GO:0006968;GO:0007166;GO:0016020;GO:0016021;GO:0030246;GO:0038023;GO:0043231;GO:0045087	K10076	-
ENSG00000011295	1645.89	1342.93	1948.84	1.45119	0.537237	0.0644286	0.47971	443	6.59728	1232	14.2223	1193	10.6047	1404	17.9848	1411	13.6797	2387	22.7813	1344	15.3929	1326	13.0293	865	13.766	2168	22.1823	2260	22.1504	2216	24.1004	2508	20.9985	2368	26.635	2461	26.3363	2739	26.808	Nodiff	17	15999784	16045015	+	6054	TTC19	GO:0000281;GO:0005515;GO:0005739;GO:0005743;GO:0005813;GO:0007049;GO:0016020;GO:0030496;GO:0034551;GO:0051301;GO:0070469	K18169	-
ENSG00000151376	13.6487	23.0439	4.25354	0.184584	-2.43765	0.00047468	0.0290177	26	0.610762	18	0.327771	24	0.336516	0	0	9	0.137635	57	0.858103	27	0.487778	16	0.247991	2	0.0502065	3	0.0484179	5	0.0773002	0	0	10	0.132068	7	0.124196	8	0.135043	4	0.0617547	Down Regulation	11	86441108	86672636	-	3838	ME3	GO:0004470;GO:0004471;GO:0004473;GO:0005739;GO:0005759;GO:0006090;GO:0006108;GO:0008948;GO:0009060;GO:0016491;GO:0046872;GO:0051287;GO:0070401;GO:0072592	K00029	EC:1.1.1.40
ENSG00000011304	116.725	95.5342	137.916	1.44362	0.529696	0.0946797	0.569366	112	1.3426	69	0.641175	108	0.772765	34	0.350579	82	0.639925	138	1.06016	58	0.534707	123	0.972859	153	1.95997	142	1.16951	126	0.994056	88	0.770379	183	1.23333	158	1.43053	135	1.1629	214	1.68598	Nodiff	19	797075	812327	+	7521	PTBP1	GO:0000381;GO:0003676;GO:0003677;GO:0003723;GO:0003729;GO:0005515;GO:0005634;GO:0005654;GO:0005730;GO:0006397;GO:0008187;GO:0008380;GO:0016020;GO:0033119;GO:0035307;GO:0036002;GO:0043484;GO:0045595;GO:0048025;GO:0051148;GO:0070062;GO:0070886;GO:0075522	K13218	-
ENSG00000011332	0.540503	0	1.08101			0.263962	0.850569	0	0	0	0	0	0	0	0	0	0	0	0	0	0	0	0	1	0.0200721	5	0.0645236	0	0	0	0	0	0	1	0.0141864	2	0.0269944	0	0	Nodiff	19	38211006	38229714	-	4800	DPF1	GO:0000785;GO:0003712;GO:0005634;GO:0005737;GO:0006338;GO:0006354;GO:0006357;GO:0006915;GO:0007399;GO:0008270;GO:0030071;GO:0042393;GO:0045597;GO:0045892;GO:0045944;GO:0046872;GO:0070316;GO:0071565;GO:1990837;GO:2000045;GO:2000781;GO:2000819	K22198	-
ENSG00000170921	46.0257	72.5867	19.4648	0.268159	-1.89884	0.000479315	0.0290907	77	0.296622	55	0.164239	80	0.18395	123	0.407565	64	0.160502	15	0.0370314	40	0.118504	75	0.19063	4	0.0164666	35	0.0926334	8	0.0202822	38	0.106903	31	0.0671391	12	0.0349144	20	0.0553637	33	0.0835486	Down Regulation	17	62966235	63427703	+	23404	TANC2	GO:0001701;GO:0005515;GO:0030424;GO:0042995;GO:0043197;GO:0045202;GO:0060998;GO:0061001;GO:0098978;GO:0099092;GO:0099519	-	-
ENSG00000011347	0.194687	0.389373	0	0		0.696568	1	0	0	2	0.0185085	0	0	0	0	0	0	0	0	0	0	1	0.00787695	0	0	0	0	0	0	0	0	0	0	0	0	0	0	0	0	Nodiff	11	61513714	61581148	-	7552	SYT7	GO:0000149;GO:0001778;GO:0001786;GO:0005509;GO:0005515;GO:0005516;GO:0005544;GO:0005546;GO:0005764;GO:0005765;GO:0005777;GO:0005778;GO:0005829;GO:0005886;GO:0006887;GO:0006909;GO:0008021;GO:0014059;GO:0016020;GO:0016021;GO:0016192;GO:0017156;GO:0017158;GO:0019905;GO:0030276;GO:0030658;GO:0030670;GO:0030672;GO:0031045;GO:0031410;GO:0032009;GO:0036465;GO:0042734;GO:0042995;GO:0045202;GO:0045956;GO:…	K19907	-
ENSG00000102125	69.801	41.8106	97.7913	2.33891	1.22584	0.000480797	0.0290907	29	0.42555	27	0.307125	68	0.595603	28	0.353418	48	0.458544	46	0.43259	45	0.507838	35	0.338873	75	1.1761	80	0.806545	92	0.88849	78	0.835874	134	1.1055	90	0.997483	137	1.44462	195	1.88061	Up Regulation	X	154411524	154421726	+	6144	TAFAZZIN	GO:0000423;GO:0003007;GO:0003841;GO:0005515;GO:0005737;GO:0005739;GO:0005741;GO:0005743;GO:0006629;GO:0006644;GO:0006936;GO:0007005;GO:0007007;GO:0007507;GO:0007519;GO:0008374;GO:0016020;GO:0016021;GO:0016740;GO:0016746;GO:0030097;GO:0031966;GO:0032048;GO:0032049;GO:0032981;GO:0035965;GO:0042407;GO:0042775;GO:0047184;GO:0048137;GO:0048738;GO:0060048;GO:1900210;GO:2001171	K13511	EC:2.3.1.-
ENSG00000011376	122.317	125.061	119.573	0.956116	-0.0647424	0.903208	1	81	0.588602	115	0.64779	146	0.633265	143	0.893823	132	0.62445	117	0.544864	116	0.648268	111	0.532202	85	0.660065	141	0.703951	173	0.827361	111	0.589052	176	0.719035	97	0.532377	107	0.558731	179	0.854873	Nodiff	3	45388561	45554726	+	12407	LARS2	GO:0000166;GO:0002161;GO:0004812;GO:0004823;GO:0005524;GO:0005739;GO:0005759;GO:0006399;GO:0006412;GO:0006418;GO:0006429;GO:0016874;GO:0032543;GO:0044260;GO:0106074	K01869	EC:6.1.1.4
ENSG00000170522	2698.54	1657.8	3739.29	2.25557	1.17349	0.000485562	0.0292791	348	4.3133	1040	9.99224	1756	12.9912	2766	29.4891	1960	15.8152	2700	21.4467	2134	20.3416	498	4.07264	1264	16.742	3819	32.5212	3236	26.3968	6657	60.2563	4112	28.6539	4262	39.8983	5935	52.8607	4322	35.2068	Up Regulation	4	110045846	110199199	-	7274	ELOVL6	GO:0005515;GO:0005783;GO:0005789;GO:0006629;GO:0006631;GO:0006633;GO:0006636;GO:0009922;GO:0009923;GO:0016020;GO:0016021;GO:0016740;GO:0016747;GO:0019367;GO:0030148;GO:0030176;GO:0030497;GO:0034625;GO:0034626;GO:0035338;GO:0042759;GO:0042761;GO:0102756;GO:0120162	K10203	EC:2.3.1.199
ENSG00000011405	647.296	713.069	581.524	0.815522	-0.294204	0.332941	0.919803	368	3.60357	431	3.27161	939	5.48842	675	5.68549	845	5.38678	558	3.50175	812	6.11507	950	6.13798	204	2.13475	764	5.14002	716	4.61435	880	6.29306	877	4.8282	461	3.40955	660	4.6442	728	4.6852	Nodiff	11	17077730	17207986	-	9207	PIK3C2A	GO:0000166;GO:0005524;GO:0005634;GO:0005654;GO:0005737;GO:0005794;GO:0005802;GO:0005829;GO:0005886;GO:0005942;GO:0006629;GO:0006661;GO:0006887;GO:0006897;GO:0007173;GO:0008286;GO:0010508;GO:0014065;GO:0014829;GO:0016020;GO:0016301;GO:0016303;GO:0016310;GO:0016477;GO:0016740;GO:0030136;GO:0030276;GO:0031410;GO:0031982;GO:0035004;GO:0035005;GO:0035091;GO:0036092;GO:0043231;GO:0046854;GO:0046934;GO:…	K00923	EC:2.7.1.154
ENSG00000169621	61.8228	85.8465	37.7991	0.44031	-1.18341	0.000497071	0.0297926	54	0.683397	42	0.41203	106	0.800721	117	1.27363	87	0.71678	128	1.03814	40	0.389314	101	0.843369	34	0.459822	38	0.330407	61	0.508068	52	0.480592	28	0.199222	40	0.38234	40	0.363766	28	0.232889	Down Regulation	2	68467572	68655862	+	7124	APLF	GO:0000012;GO:0000166;GO:0003906;GO:0004520;GO:0005515;GO:0005634;GO:0005654;GO:0005694;GO:0005737;GO:0005829;GO:0006281;GO:0006302;GO:0006303;GO:0006457;GO:0006974;GO:0007566;GO:0008408;GO:0010717;GO:0016787;GO:0035861;GO:0042393;GO:0044183;GO:0045191;GO:0046872;GO:0051106;GO:0072572;GO:0090305;GO:0090734;GO:0140713;GO:0140861;GO:0160002	K13295	EC:4.2.99.18
ENSG00000011422	284.85	330.134	239.566	0.725661	-0.462632	0.397738	0.972548	442	8.94094	473	7.41688	251	3.03061	495	8.61281	243	3.20003	180	2.33345	167	2.59799	73	0.974317	329	7.11194	365	5.07271	361	4.80596	327	4.83062	148	1.68315	110	1.6806	202	2.93626	116	1.54216	Nodiff	19	43646095	43670547	-	4457	PLAUR	GO:0001934;GO:0005102;GO:0005515;GO:0005576;GO:0005788;GO:0005789;GO:0005886;GO:0005887;GO:0005925;GO:0006935;GO:0007165;GO:0007596;GO:0009986;GO:0010755;GO:0016020;GO:0016021;GO:0019898;GO:0019899;GO:0019904;GO:0030155;GO:0030162;GO:0030377;GO:0031225;GO:0034112;GO:0035579;GO:0038023;GO:0038195;GO:0042995;GO:0043066;GO:0043388;GO:0045742;GO:0051917;GO:0070161;GO:0090200;GO:0098637;GO:1905370;GO:…	K03985	-
ENSG00000124496	465.612	644.644	286.579	0.444555	-1.16957	0.000497607	0.0297926	454	5.12607	268	2.34565	723	4.87262	387	3.75853	540	3.96926	669	4.84084	661	5.73971	1335	9.9455	154	1.85815	247	1.91607	343	2.5488	255	2.10263	385	2.44394	416	3.54758	374	3.03447	397	2.94599	Down Regulation	6	42224931	42452051	-	7985	TRERF1	GO:0000118;GO:0001223;GO:0001650;GO:0003677;GO:0003713;GO:0003714;GO:0005515;GO:0005634;GO:0005654;GO:0005667;GO:0005829;GO:0006357;GO:0016575;GO:0030374;GO:0033142;GO:0045892;GO:0045893;GO:0045944;GO:0046872;GO:0050847;GO:0071393	-	-
ENSG00000011426	387.693	401.554	373.833	0.930966	-0.1032	0.653847	1	323	4.85592	182	2.121	672	6.03024	390	5.04327	561	5.4906	502	4.83659	120	1.38743	396	3.92809	359	5.7676	439	4.5344	342	3.38382	169	1.85545	214	1.80877	659	7.48282	311	3.35979	756	7.46969	Nodiff	7	36389821	36453791	+	5997	ANLN	GO:0000281;GO:0000915;GO:0000921;GO:0002244;GO:0003779;GO:0005515;GO:0005634;GO:0005654;GO:0005737;GO:0005826;GO:0005829;GO:0005856;GO:0005938;GO:0007049;GO:0007096;GO:0015629;GO:0030496;GO:0031106;GO:0032059;GO:0042995;GO:0045296;GO:0051301;GO:0090521;GO:1904172	K18621	-
ENSG00000117519	40.44	71.5459	9.33405	0.130462	-2.93829	0.000499292	0.0297926	61	1.97615	46	1.15517	25	0.483422	168	4.68143	31	0.653791	140	2.90659	37	0.921833	28	0.598501	4	0.138478	5	0.111288	19	0.405094	6	0.14195	6	0.10928	9	0.220213	28	0.651824	5	0.106456	Down Regulation	1	94896949	94927223	-	2783	CNN3	GO:0003779;GO:0005515;GO:0005516;GO:0005829;GO:0005856;GO:0005912;GO:0005925;GO:0015629;GO:0030855;GO:0031032;GO:0098609;GO:0098641	-	-
ENSG00000011451	67.221	62.6636	71.7784	1.14546	0.195922	0.455173	1	59	0.52997	72	0.501339	65	0.348505	82	0.633566	37	0.216366	19	0.109375	73	0.504293	50	0.296337	70	0.671937	65	0.401143	65	0.38426	83	0.544467	115	0.580762	72	0.488475	83	0.535747	72	0.425054	Nodiff	19	15419978	15449956	-	10037	WIZ	GO:0000978;GO:0000981;GO:0001222;GO:0005515;GO:0005634;GO:0005654;GO:0006357;GO:0010571;GO:0030496;GO:0044877;GO:0046872;GO:0050821;GO:0070062;GO:1990226	-	-
ENSG00000102524	312.553	474.199	150.907	0.318236	-1.65183	0.0005008	0.0297926	592	17.448	352	8.04204	568	9.99237	357	9.05046	195	3.7415	865	16.3383	211	4.78263	426	8.2842	49	1.5433	213	4.3131	188	3.64665	114	2.45371	139	2.30324	279	6.21067	177	3.74869	195	3.7772	Down Regulation	13	108251240	108308484	+	3059	TNFSF13B	GO:0001782;GO:0002376;GO:0002467;GO:0002636;GO:0005102;GO:0005125;GO:0005164;GO:0005515;GO:0005576;GO:0005615;GO:0005737;GO:0005886;GO:0005925;GO:0006955;GO:0007154;GO:0007165;GO:0016020;GO:0016021;GO:0023052;GO:0030183;GO:0030890;GO:0031295;GO:0031296;GO:0033209;GO:0042098;GO:0042100;GO:0042102;GO:0043231;GO:0048018;GO:0048471;GO:0050776	K05476	-
ENSG00000011454	198.561	196.303	200.818	1.023	0.032809	0.999912	1	34	0.400387	385	3.51449	196	1.3777	108	1.09397	170	1.30328	162	1.22259	214	1.9381	288	2.23775	147	1.84991	226	1.82851	243	1.8833	204	1.75439	305	2.0193	187	1.66324	220	1.86169	253	1.95809	Nodiff	9	122940833	123104866	+	7656	RABGAP1	GO:0005096;GO:0005515;GO:0005737;GO:0005813;GO:0005815;GO:0005829;GO:0005856;GO:0005875;GO:0007049;GO:0015631;GO:0031267;GO:0043087;GO:0043547;GO:0090630	K20284	-
ENSG00000198342	23.91	41.7922	6.02787	0.144234	-2.79351	0.00050534	0.0299621	3	0.0410057	86	0.911215	28	0.228443	7	0.0822999	28	0.249154	111	0.972326	41	0.43099	41	0.369763	3	0.0438203	3	0.0281728	0	0	19	0.189658	0	0	12	0.123884	6	0.0589327	9	0.0808494	Down Regulation	19	12345944	12365905	-	6596	ZNF442	GO:0000977;GO:0000981;GO:0003677;GO:0005634;GO:0006355;GO:0006357;GO:0046872	K09228	-
ENSG00000011465	0.364241	0.272619	0.455863	1.67216	0.741714	0.936475	1	0	0	1	0.00540051	0	0	0	0	0	0	0	0	1	0.00535792	0	0	0	0	2	0.00957309	2	0.00917018	0	0	0	0	0	0	0	0	0	0	Nodiff	12	91140484	91183217	-	12941	DCN	GO:0003723;GO:0005515;GO:0005518;GO:0005539;GO:0005576;GO:0005615;GO:0005796;GO:0009887;GO:0010508;GO:0010596;GO:0014068;GO:0016239;GO:0016525;GO:0019800;GO:0030021;GO:0043202;GO:0045944;GO:0050840;GO:0051901;GO:0062023;GO:0090141;GO:1900747	K04660	-
ENSG00000168243	8.89256	16.7569	1.02816	0.0613572	-4.02662	0.000525155	0.0309572	12	0.208297	1	0.0134555	16	0.165774	0	0	38	0.42941	56	0.622953	7	0.0934458	9	0.103077	0	0	1	0.0119258	0	0	2	0.0253528	0	0	2	0.0262206	4	0.0498934	0	0	Down Regulation	1	235547685	235650754	-	5194	GNG4	GO:0005515;GO:0005834;GO:0005886;GO:0007165;GO:0007186;GO:0008277;GO:0016020;GO:0030308;GO:0031681;GO:0070062	K04541	-
ENSG00000011478	10.143	9.01547	11.2705	1.25012	0.322072	0.582801	1	9	0.287228	0	0	1	0.0190494	39	1.0706	5	0.103882	3	0.0613581	2	0.049088	4	0.084229	11	0.375153	2	0.0438532	13	0.273049	13	0.302986	6	0.107656	10	0.241044	12	0.2752	33	0.692167	Nodiff	19	45692403	45703989	+	2825	QPCTL	GO:0000139;GO:0005515;GO:0005794;GO:0008270;GO:0016020;GO:0016021;GO:0016603;GO:0016740;GO:0016746;GO:0017186;GO:0046872	K00683	EC:2.3.2.5
ENSG00000096996	164.365	104.287	224.442	2.15215	1.10578	0.000525616	0.0309572	56	1.17661	90	1.46584	177	2.2198	124	2.24102	95	1.29944	66	0.888699	113	1.82593	86	1.19223	236	5.29893	250	3.60887	208	2.87621	200	3.0688	227	2.68146	208	3.3008	270	4.07653	347	4.79166	Up Regulation	19	18058995	18098944	-	4291	IL12RB1	GO:0001916;GO:0002230;GO:0002827;GO:0004896;GO:0005143;GO:0005515;GO:0005886;GO:0007165;GO:0009897;GO:0016020;GO:0016021;GO:0016517;GO:0019221;GO:0019955;GO:0032729;GO:0035722;GO:0038155;GO:0042019;GO:0042020;GO:0042022;GO:0042104;GO:0043235;GO:0043382;GO:0071346;GO:0072536;GO:2000318;GO:2000330	K05063	-
ENSG00000011485	43.5975	29.9816	57.2134	1.90828	0.932277	0.0207608	0.27652	23	0.292514	17	0.167597	32	0.242921	38	0.415701	41	0.339461	38	0.309719	19	0.185837	23	0.193003	70	0.951366	66	0.576698	44	0.368284	60	0.557268	89	0.636369	42	0.403439	47	0.429535	76	0.635249	Nodiff	19	46347087	46392981	+	7089	PPP5C	GO:0000165;GO:0000278;GO:0003723;GO:0004721;GO:0004722;GO:0005515;GO:0005524;GO:0005634;GO:0005654;GO:0005737;GO:0005829;GO:0005886;GO:0006281;GO:0006302;GO:0006351;GO:0006470;GO:0006974;GO:0008289;GO:0010288;GO:0016020;GO:0016787;GO:0016791;GO:0017018;GO:0032991;GO:0035970;GO:0042802;GO:0043123;GO:0043231;GO:0043278;GO:0043531;GO:0046872;GO:0048156;GO:0051879;GO:0060090;GO:0070262;GO:0101031;GO:…	K04460	EC:3.1.3.16
ENSG00000165168	10.067	18.7527	1.38118	0.073652	-3.76313	0.000531177	0.0311811	21	0.393948	41	0.596215	3	0.0335921	7	0.112953	40	0.488503	17	0.204378	1	0.0144271	8	0.0990208	0	0	7	0.0902203	1	0.0123462	0	0	0	0	4	0.0566748	0	0	0	0	Down Regulation	X	37780018	37813461	+	4806	CYBB	GO:0005244;GO:0005515;GO:0005635;GO:0005737;GO:0005783;GO:0005789;GO:0005791;GO:0005794;GO:0005886;GO:0005887;GO:0006801;GO:0006811;GO:0006952;GO:0006954;GO:0007584;GO:0009055;GO:0009410;GO:0016020;GO:0016021;GO:0016175;GO:0016491;GO:0020037;GO:0022900;GO:0030425;GO:0030670;GO:0032760;GO:0034220;GO:0034765;GO:0035579;GO:0042554;GO:0043020;GO:0043025;GO:0045087;GO:0045335;GO:0045730;GO:0045766;GO:…	K21421	EC:1.-.-.-
ENSG00000011523	80.0182	100.892	59.1442	0.586213	-0.770504	0.030658	0.339691	87	0.662925	77	0.454816	125	0.568527	67	0.439136	104	0.5159	47	0.229514	100	0.586011	158	0.794363	37	0.301285	80	0.418814	82	0.411217	71	0.395091	50	0.214198	56	0.322288	60	0.328533	87	0.435689	Nodiff	2	65056354	65087004	+	11832	CEP68	GO:0005515;GO:0005654;GO:0005737;GO:0005813;GO:0005815;GO:0005829;GO:0005856;GO:0007098;GO:0010457;GO:0019901;GO:0019904;GO:0030054;GO:0033365;GO:0034451	K16764	-
ENSG00000123213	44.801	63.9717	25.6304	0.400652	-1.31958	0.000533047	0.0311877	32	0.26374	85	0.543056	84	0.413239	13	0.0921611	23	0.123407	126	0.665522	60	0.38031	90	0.489424	33	0.29065	24	0.135901	22	0.119333	17	0.102322	8	0.0370695	31	0.192974	41	0.242824	39	0.211253	Down Regulation	5	65722205	65871725	+	10939	NLN	GO:0004222;GO:0005576;GO:0005737;GO:0005739;GO:0005758;GO:0005829;GO:0005886;GO:0006111;GO:0006508;GO:0006518;GO:0007186;GO:0008233;GO:0008237;GO:0016787;GO:0042277;GO:0046872;GO:1902809	K01393	EC:3.4.24.16
ENSG00000011566	193.801	221.512	166.089	0.749797	-0.415429	0.288354	0.876532	37	0.550832	183	2.11187	366	3.25233	337	4.31545	138	1.33747	116	1.10673	273	3.12565	304	2.98612	38	0.60455	316	3.23215	276	2.7042	255	2.77237	246	2.05899	107	1.20313	110	1.17677	163	1.59484	Nodiff	2	39249266	39437301	-	6056	MAP4K3	GO:0000165;GO:0000166;GO:0004672;GO:0004674;GO:0005515;GO:0005524;GO:0005737;GO:0006468;GO:0007254;GO:0008349;GO:0009411;GO:0016301;GO:0016310;GO:0016740;GO:0034612;GO:0035556;GO:0106310	K04406	EC:2.7.11.1
ENSG00000160791	1716.48	1160.79	2272.17	1.95743	0.968964	0.00054853	0.0319879	573	14.4303	1330	25.964	1303	19.5867	1441	31.215	1196	19.6082	1201	19.3834	1082	20.956	872	14.4895	1473	39.6419	2770	47.9277	3301	54.7114	3401	62.5491	3089	43.736	1905	36.2348	1743	31.5428	2390	39.5576	Nodiff	3	46370946	46376206	+	3580	CCR5	GO:0000165;GO:0001618;GO:0002407;GO:0003779;GO:0004435;GO:0004930;GO:0004950;GO:0005515;GO:0005737;GO:0005768;GO:0005886;GO:0005887;GO:0006816;GO:0006935;GO:0006952;GO:0006954;GO:0006955;GO:0006968;GO:0007165;GO:0007166;GO:0007186;GO:0007204;GO:0007267;GO:0009897;GO:0009986;GO:0014808;GO:0015026;GO:0016020;GO:0016021;GO:0016493;GO:0019722;GO:0019957;GO:0023052;GO:0042802;GO:0046718;GO:0060326;GO:…	K04180	-
ENSG00000011590	24.5679	9.10325	40.0326	4.39761	2.13672	0.0772719	0.518828	12	0.394996	6	0.153095	6	0.117885	0	0	8	0.171431	19	0.400803	6	0.151888	12	0.260621	110	3.86932	13	0.293996	38	0.823204	19	0.456729	31	0.573685	23	0.571807	17	0.402108	53	1.14657	Nodiff	19	35704558	35717038	+	2739	ZBTB32	GO:0000122;GO:0000785;GO:0000978;GO:0000981;GO:0001227;GO:0003677;GO:0005515;GO:0005634;GO:0005654;GO:0006357;GO:0008270;GO:0042802;GO:0046872;GO:1990837	K10506	-
ENSG00000103415	1173.29	794.343	1552.23	1.95411	0.966511	0.000562788	0.0326948	312	8.32965	760	15.7284	835	13.3062	1340	30.772	1087	18.8925	949	16.237	569	11.6827	360	6.3415	1452	41.4257	1016	18.636	1406	24.7042	1561	30.4347	2382	35.7532	1148	23.1486	1623	31.1367	3329	58.4114	Nodiff	16	4474690	4510347	+	3377	HMOX2	GO:0001666;GO:0004392;GO:0005515;GO:0005783;GO:0005789;GO:0005886;GO:0006788;GO:0006979;GO:0016020;GO:0016021;GO:0016491;GO:0020037;GO:0035579;GO:0042167;GO:0043231;GO:0046872;GO:0055072	K21418	EC:1.14.14.18
ENSG00000011600	331.128	272.008	390.248	1.43469	0.520742	0.0620968	0.468853	278	27.6338	204	15.719	59	3.50061	326	27.8736	242	15.6603	324	20.6399	378	28.8967	182	11.9367	143	15.1902	370	25.2688	456	29.8314	658	47.7657	925	51.6938	142	10.6609	437	31.2147	491	32.0767	Nodiff	19	35904401	35908295	-	907	TYROBP	GO:0002222;GO:0002223;GO:0002274;GO:0002282;GO:0002283;GO:0002376;GO:0005102;GO:0005515;GO:0005886;GO:0005887;GO:0006968;GO:0007165;GO:0009986;GO:0010628;GO:0016020;GO:0016021;GO:0030036;GO:0030316;GO:0030667;GO:0030889;GO:0030900;GO:0032693;GO:0032731;GO:0032755;GO:0032760;GO:0032816;GO:0032911;GO:0032930;GO:0034241;GO:0035556;GO:0042802;GO:0042803;GO:0043277;GO:0046872;GO:0048678;GO:0050821;GO:…	K07992	-
ENSG00000213809	478.689	235.446	721.931	3.06623	1.61647	0.000564339	0.0326948	54	1.59938	198	4.54594	109	1.927	210	5.35004	286	5.51457	572	10.8573	311	7.08401	168	3.28311	241	7.62793	651	13.2473	354	6.9004	272	5.88331	1312	21.8471	1347	30.1326	982	20.9003	1608	31.3009	Up Regulation	12	10372353	10391874	-	3044	KLRK1	GO:0002223;GO:0002250;GO:0002376;GO:0005515;GO:0005886;GO:0005887;GO:0006809;GO:0007165;GO:0009897;GO:0009986;GO:0016020;GO:0016021;GO:0030101;GO:0030154;GO:0030246;GO:0031295;GO:0032394;GO:0032729;GO:0034260;GO:0038023;GO:0042267;GO:0042288;GO:0042802;GO:0045087;GO:0045429;GO:0045954;GO:0050830;GO:0071222;GO:2000502	K06728	-
ENSG00000011638	206.398	158.174	254.622	1.60976	0.686842	0.322217	0.913466	24	0.845891	280	7.64998	82	1.72509	216	6.5484	194	4.45135	335	7.56683	71	1.92452	70	1.62786	453	17.0621	227	5.49687	118	2.73714	121	3.11446	254	5.03312	349	9.2905	279	7.06625	272	6.30062	Nodiff	16	21158377	21180616	+	2558	LDAF1	GO:0005515;GO:0005783;GO:0005789;GO:0005811;GO:0016020;GO:0016021;GO:0140042	-	-
ENSG00000102312	29.0321	12.2541	45.8101	3.73834	1.9024	0.000568822	0.0328471	0	0	1	0.0120601	28	0.260018	6	0.0802934	22	0.222823	18	0.179469	14	0.167509	15	0.153978	70	1.1638	20	0.21378	52	0.532434	29	0.32949	49	0.428594	40	0.470025	55	0.614886	70	0.715747	Up Regulation	X	48508959	48520814	+	5795	PORCN	GO:0005515;GO:0005783;GO:0005789;GO:0006497;GO:0009100;GO:0016020;GO:0016021;GO:0016055;GO:0016740;GO:0016746;GO:0017147;GO:0018345;GO:0030176;GO:0030258;GO:0032281;GO:0045234;GO:0061355;GO:0098978;GO:0099072;GO:1990698	K00181	EC:2.3.1.250
ENSG00000011677	0.203846	0.407692	0	0		0.688746	1	0	0	3	0.0505215	0	0	0	0	0	0	0	0	0	0	0	0	0	0	0	0	0	0	0	0	0	0	0	0	0	0	0	0	Nodiff	X	152166234	152451315	-	4150	GABRA3	GO:0004888;GO:0004890;GO:0005216;GO:0005230;GO:0005231;GO:0005237;GO:0005254;GO:0005515;GO:0005886;GO:0005887;GO:0006811;GO:0006821;GO:0007165;GO:0007214;GO:0007268;GO:0008503;GO:0016020;GO:0016021;GO:0022851;GO:0030594;GO:0032590;GO:0034220;GO:0034707;GO:0042391;GO:0043005;GO:0045202;GO:0045211;GO:0050877;GO:0051932;GO:0060078;GO:0060079;GO:0098794;GO:0098982;GO:0099060;GO:1902476;GO:1902711;GO:…	K05175	-
ENSG00000133063	4.49881	0.451097	8.54653	18.9461	4.24383	0.000571142	0.032874	0	0	0	0	3	0.0208799	0	0	0	0	0	0	0	0	1	0.00769358	10	0.124607	7	0.0560785	6	0.0460442	19	0.161793	1	0.00655559	8	0.0704551	18	0.150822	0	0	Up Regulation	1	203212827	203273641	-	7732	CHIT1	GO:0000272;GO:0004553;GO:0004568;GO:0005576;GO:0005615;GO:0005764;GO:0005975;GO:0006032;GO:0006955;GO:0008061;GO:0008152;GO:0008843;GO:0009617;GO:0016787;GO:0016798;GO:0035580;GO:0044245;GO:1904724	K01183	EC:3.2.1.14
ENSG00000012048	464.382	395.745	533.02	1.34688	0.429619	0.333552	0.920916	233	1.48353	239	1.17961	459	1.74441	260	1.42394	342	1.4176	855	3.48877	337	1.65018	444	1.86526	571	3.88515	628	2.74717	311	1.30321	215	0.999707	233	0.834059	718	3.45283	584	2.67199	1413	5.91281	Nodiff	17	43044295	43170245	-	14160	BRCA1	GO:0000151;GO:0000152;GO:0000209;GO:0000724;GO:0000793;GO:0000794;GO:0000800;GO:0000931;GO:0000976;GO:0001673;GO:0001741;GO:0002039;GO:0003677;GO:0003684;GO:0003713;GO:0003723;GO:0004842;GO:0005515;GO:0005634;GO:0005654;GO:0005694;GO:0005737;GO:0005886;GO:0006281;GO:0006282;GO:0006301;GO:0006302;GO:0006310;GO:0006349;GO:0006357;GO:0006629;GO:0006631;GO:0006633;GO:0006974;GO:0007049;GO:0007059;GO:…	K10605	EC:2.3.2.27
ENSG00000134193	29.3252	48.7426	9.9079	0.20327	-2.29853	0.000588938	0.0337887	0	0	62	1.2692	95	1.49748	94	2.13524	52	0.893985	45	0.761585	15	0.304643	32	0.557579	3	0.0846627	3	0.0544312	26	0.451883	7	0.134999	6	0.0890824	7	0.13962	29	0.550326	7	0.121493	Down Regulation	1	119794017	119811580	-	3414	REG4	GO:0005576;GO:0005737;GO:0008201;GO:0009617;GO:0030246;GO:0038023;GO:2001065	K22244	-
ENSG00000012061	639.832	627.387	652.277	1.03967	0.0561288	0.873395	1	161	2.60366	591	7.40876	536	5.17392	1195	16.6228	518	5.4535	688	7.13039	660	8.20848	551	5.87932	419	7.24109	782	8.68864	556	5.9176	880	10.3929	741	6.73717	710	8.67216	816	9.48267	882	9.3743	Nodiff	19	45407334	45478828	-	5575	ERCC1	GO:0000014;GO:0000109;GO:0000110;GO:0000710;GO:0000720;GO:0000781;GO:0001094;GO:0003677;GO:0003684;GO:0003697;GO:0005515;GO:0005634;GO:0005654;GO:0005737;GO:0006281;GO:0006289;GO:0006296;GO:0006302;GO:0006303;GO:0006310;GO:0006312;GO:0006949;GO:0006974;GO:0006979;GO:0007281;GO:0007283;GO:0007584;GO:0008022;GO:0008283;GO:0008584;GO:0009650;GO:0009744;GO:0010165;GO:0010259;GO:0019904;GO:0032205;GO:…	K10849	-
ENSG00000163141	5.11185	0.692586	9.53112	13.7616	3.78258	0.000597906	0.0341925	0	0	0	0	5	0.0706413	0	0	0	0	0	0	1	0.0182034	0	0	11	0.278238	13	0.211408	8	0.124622	20	0.345714	5	0.066537	2	0.0357547	16	0.272141	4	0.0622249	Up Regulation	1	151036321	151047720	+	3809	BNIPL	GO:0005515;GO:0005634;GO:0005737;GO:0005829;GO:0006915;GO:0008285;GO:0040009;GO:0042802;GO:0110165	K18448	-
ENSG00000012124	1.09428	1.76368	0.424877	0.240904	-2.05347	0.506928	1	0	0	0	0	0	0	0	0	0	0	0	0	0	0	15	0.144737	0	0	2	0.0200949	0	0	0	0	0	0	0	0	1	0.0105088	1	0.0096113	Nodiff	19	35319261	35347361	+	6165	CD22	GO:0001791;GO:0002638;GO:0005102;GO:0005515;GO:0005737;GO:0005769;GO:0005886;GO:0005887;GO:0007155;GO:0009897;GO:0009986;GO:0016020;GO:0016021;GO:0019903;GO:0030100;GO:0030246;GO:0030888;GO:0032809;GO:0033691;GO:0042113;GO:0042609;GO:0050776;GO:0050849;GO:0050859;GO:0055037;GO:0070062	K06467	-
ENSG00000104964	22.2866	7.32808	37.245	5.08251	2.34554	0.000624493	0.035502	0	0	15	0.200214	2	0.0205556	10	0.148109	5	0.0560481	26	0.286908	0	0	3	0.0340833	50	0.920036	25	0.295754	9	0.10199	9	0.113172	71	0.687326	40	0.520205	32	0.395946	96	1.08639	Up Regulation	19	3052910	3063107	-	5236	TLE5	GO:0000122;GO:0001501;GO:0003714;GO:0005515;GO:0005634;GO:0005667;GO:0006355;GO:0006357;GO:0010629;GO:0016055;GO:0031668;GO:0032091;GO:0040008;GO:0042802;GO:0045892;GO:0060761;GO:0070555;GO:0090090;GO:2000210	K24724	-
ENSG00000012171	0.18697	0.254136	0.119805	0.47142	-1.08491	0.975305	1	0	0	1	0.0121165	0	0	0	0	1	0.0101757	0	0	0	0	0	0	0	0	0	0	0	0	0	0	0	0	1	0.0118056	0	0	0	0	Nodiff	3	50267558	50277546	+	5768	SEMA3B	GO:0001755;GO:0005515;GO:0005576;GO:0005615;GO:0005783;GO:0005887;GO:0007267;GO:0007411;GO:0030215;GO:0030335;GO:0045499;GO:0048843;GO:0050919;GO:0061643;GO:0062023;GO:0071526	K06840	-
ENSG00000154611	45.8915	64.6776	27.1053	0.419084	-1.25469	0.00062481	0.035502	15	0.714027	58	2.14018	106	3.0118	33	1.35119	99	3.06793	73	2.22696	92	3.368	46	1.44477	18	0.915645	19	0.621389	22	0.689221	27	0.938602	23	0.615534	37	1.33026	61	2.08658	31	0.969833	Down Regulation	18	26133852	26193355	+	1894	PSMA8	GO:0000502;GO:0005634;GO:0005829;GO:0005839;GO:0006511;GO:0007283;GO:0010498;GO:0019773;GO:0030154;GO:0051321;GO:0051603;GO:0060631;GO:0070062;GO:1990111	K02731	EC:3.4.25.1
ENSG00000012174	181.099	180.354	181.843	1.00826	0.0118614	0.94928	1	133	1.34052	65	0.507851	323	1.94322	99	0.858296	233	1.52885	251	1.6213	117	0.90692	211	1.40321	101	1.08787	226	1.56501	276	1.83081	223	1.64143	212	1.20132	199	1.51491	142	1.02847	239	1.58319	Nodiff	X	21839617	21885423	+	8945	MBTPS2	GO:0000139;GO:0004222;GO:0005515;GO:0005737;GO:0006508;GO:0006629;GO:0008202;GO:0008203;GO:0008233;GO:0008237;GO:0016020;GO:0016021;GO:0016787;GO:0030968;GO:0031293;GO:0034976;GO:0036500;GO:0045540;GO:0046872;GO:0051091;GO:0070977;GO:1905897;GO:1990440	K07765	EC:3.4.24.85
ENSG00000104635	230.207	309.984	150.431	0.485286	-1.04309	0.000642277	0.0363779	191	2.49278	310	3.13626	247	1.92417	456	5.11911	221	1.87772	263	2.19975	277	2.7803	395	3.40146	68	0.948399	152	1.36295	295	2.53388	189	1.80139	99	0.726418	163	1.60675	216	2.02575	139	1.19228	Down Regulation	8	22367278	22434129	+	6908	SLC39A14	GO:0002062;GO:0005381;GO:0005384;GO:0005385;GO:0005515;GO:0005764;GO:0005765;GO:0005768;GO:0005886;GO:0005887;GO:0006094;GO:0006811;GO:0006826;GO:0006829;GO:0006882;GO:0008286;GO:0010817;GO:0015086;GO:0015093;GO:0015296;GO:0015698;GO:0016020;GO:0016021;GO:0016323;GO:0016324;GO:0030001;GO:0031901;GO:0031902;GO:0032869;GO:0033212;GO:0034755;GO:0045745;GO:0046873;GO:0051344;GO:0055071;GO:0055085;GO:…	K14720	-
ENSG00000012211	1.04077	0.822105	1.25944	1.53197	0.615391	0.88146	1	0	0	0	0	1	0.0147195	2	0.0424234	0	0	3	0.0474116	0	0	1	0.016271	1	0.0263529	0	0	1	0.0162297	3	0.0540272	1	0.0138643	1	0.0186255	2	0.0354413	2	0.0324145	Nodiff	X	49174802	49186528	-	3656	PRICKLE3	GO:0005515;GO:0005737;GO:0005739;GO:0005886;GO:0008150;GO:0008270;GO:0016020;GO:0030030;GO:0046872	K04511	-
ENSG00000136286	85.4264	50.8617	119.991	2.35916	1.23828	0.000655927	0.0370327	18	0.18617	33	0.264576	49	0.302502	69	0.613853	63	0.424194	86	0.570034	62	0.493161	23	0.156957	155	1.71316	87	0.618219	120	0.816827	131	0.989468	143	0.83152	75	0.585879	123	0.914163	196	1.33231	Up Regulation	7	44962662	44979088	-	8717	MYO1G	GO:0000146;GO:0000166;GO:0001891;GO:0002250;GO:0002376;GO:0002456;GO:0003774;GO:0003779;GO:0005516;GO:0005524;GO:0005546;GO:0005547;GO:0005654;GO:0005886;GO:0005902;GO:0006887;GO:0006909;GO:0007015;GO:0008289;GO:0015629;GO:0016020;GO:0016459;GO:0030027;GO:0030050;GO:0030175;GO:0031256;GO:0031589;GO:0038096;GO:0042995;GO:0043325;GO:0051015;GO:0051649;GO:0070062;GO:0071976;GO:0072678;GO:0120117	K10356	-
ENSG00000012223	2.28561	1.05144	3.51978	3.34759	1.74312	0.29979	0.888446	0	0	0	0	0	0	0	0	0	0	10	0.144846	0	0	0	0	3	0.0724589	3	0.0465851	6	0.0892489	5	0.0825284	7	0.0889484	0	0	5	0.0812066	2	0.0297085	Nodiff	3	46435645	46485234	-	3989	LTF	GO:0001503;GO:0001530;GO:0001817;GO:0001895;GO:0002227;GO:0002376;GO:0003677;GO:0004252;GO:0004869;GO:0005506;GO:0005515;GO:0005576;GO:0005615;GO:0005634;GO:0005737;GO:0005769;GO:0005886;GO:0006508;GO:0006811;GO:0006826;GO:0006959;GO:0008201;GO:0008233;GO:0008236;GO:0009986;GO:0016787;GO:0019731;GO:0019732;GO:0030141;GO:0031640;GO:0031665;GO:0032680;GO:0032780;GO:0032991;GO:0033690;GO:0034145;GO:…	K17283	EC:3.4.21.-
ENSG00000105967	129.16	211.065	47.2551	0.223889	-2.15915	0.000658276	0.0370473	10	0.104301	158	1.27745	152	0.946299	116	1.0407	260	1.76542	297	1.98523	229	1.8369	521	3.58545	12	0.133752	10	0.0716597	29	0.199067	8	0.0609358	214	1.25488	72	0.567194	49	0.367254	71	0.486697	Down Regulation	7	115935148	116159896	-	8644	TFEC	GO:0000122;GO:0000785;GO:0000978;GO:0000981;GO:0001227;GO:0001228;GO:0003677;GO:0005515;GO:0005634;GO:0005654;GO:0006355;GO:0006357;GO:0034605;GO:0045944;GO:0046983;GO:1990837	K15591	-
ENSG00000012232	27.4034	24.5297	30.2771	1.2343	0.303695	0.673313	1	4	0.021887	20	0.084831	10	0.0326604	43	0.202382	35	0.124675	65	0.227932	6	0.0252486	18	0.0649852	22	0.128641	36	0.135336	37	0.133241	42	0.16783	27	0.0830595	37	0.152911	30	0.117958	32	0.115077	Nodiff	8	28600469	28756561	+	16477	EXTL3	GO:0001888;GO:0005515;GO:0005783;GO:0005789;GO:0005794;GO:0006486;GO:0015012;GO:0016020;GO:0016021;GO:0016740;GO:0016757;GO:0030307;GO:0046872	K02370	-
ENSG00000165233	240.219	338.414	142.023	0.419673	-1.25266	0.000675874	0.0379174	260	7.60579	284	6.44004	328	5.72718	162	4.07628	422	8.03656	748	14.0229	205	4.61195	266	5.13416	316	9.87845	76	1.52746	175	3.36916	96	2.05086	90	1.48018	86	1.90011	124	2.6066	146	2.80695	Down Regulation	9	93096217	93113283	+	3082	CARD19	GO:0005634;GO:0005739;GO:0005783;GO:0005789;GO:0005829;GO:0016020;GO:0016021;GO:0031966;GO:0043124;GO:0050700	-	-
ENSG00000012504	0.0555864	0.111173	0	0		0.990947	1	0	0	0	0	1	0.0148331	0	0	0	0	0	0	0	0	0	0	0	0	0	0	0	0	0	0	0	0	0	0	0	0	0	0	Nodiff	12	100473708	100564414	+	3628	NR1H4	GO:0000122;GO:0000785;GO:0000791;GO:0000976;GO:0000977;GO:0000978;GO:0000981;GO:0001080;GO:0001221;GO:0001228;GO:0001678;GO:0002376;GO:0003677;GO:0003700;GO:0004879;GO:0005515;GO:0005634;GO:0005654;GO:0006355;GO:0006357;GO:0006366;GO:0006954;GO:0007043;GO:0007219;GO:0008206;GO:0008270;GO:0010804;GO:0010903;GO:0010988;GO:0016922;GO:0030154;GO:0030522;GO:0032052;GO:0032088;GO:0032689;GO:0032692;GO:…	K08537	-
ENSG00000152433	71.7089	105.929	37.4891	0.353909	-1.49855	0.000694388	0.0388332	66	1.66772	98	1.91957	51	0.76921	128	2.78206	1	0.01645	171	2.76911	134	2.60402	164	2.73426	18	0.486051	42	0.729146	19	0.315969	73	1.34709	47	0.667693	26	0.496207	60	1.08946	53	0.880169	Down Regulation	19	57363477	57379565	+	3568	ZNF547	GO:0000978;GO:0000981;GO:0003677;GO:0005515;GO:0005634;GO:0006355;GO:0006357;GO:0046872	K09228	-
ENSG00000012660	2032.72	2360.53	1704.91	0.722258	-0.469414	0.0783347	0.521878	1382	32.6772	1740	31.8923	3245	45.7981	1372	27.9042	2648	40.7607	2595	39.3224	2329	42.3513	3288	51.2962	936	23.6507	1898	30.8332	2430	37.8142	1850	31.945	2348	31.213	1911	34.1278	1957	33.2514	1872	29.0907	Nodiff	6	53267398	53349179	-	3813	ELOVL5	GO:0005515;GO:0005783;GO:0005789;GO:0006629;GO:0006631;GO:0006633;GO:0006636;GO:0009922;GO:0016020;GO:0016021;GO:0016740;GO:0019367;GO:0030148;GO:0030176;GO:0030425;GO:0030497;GO:0034625;GO:0034626;GO:0035338;GO:0036109;GO:0042761;GO:0042995;GO:0043025;GO:0043651;GO:0045723;GO:0097447;GO:0102756	K10244	EC:2.3.1.199
ENSG00000156110	1341.18	1775.59	906.764	0.510683	-0.969501	0.00070173	0.0390332	1537	29.7494	1643	24.6514	2102	24.2847	764	12.7197	1985	25.0122	1904	23.6177	1331	19.8126	2401	30.6629	655	13.548	1023	13.604	1127	14.3562	637	9.00404	1290	14.0376	962	14.0634	1055	14.6737	1346	17.1222	Nodiff	10	74151202	74709963	+	4658	ADK	GO:0000166;GO:0003723;GO:0004001;GO:0004136;GO:0005524;GO:0005634;GO:0005654;GO:0005737;GO:0005829;GO:0005886;GO:0006144;GO:0006166;GO:0006175;GO:0006796;GO:0009156;GO:0016301;GO:0016310;GO:0016740;GO:0016773;GO:0019637;GO:0032263;GO:0034654;GO:0044209;GO:0046872;GO:0055086;GO:0106383	K00856	EC:2.7.1.20
ENSG00000012779	1.38051	1.20022	1.5608	1.30043	0.37899	0.988885	1	0	0	0	0	2	0.0288705	0	0	0	0	8	0.123989	1	0.0185989	0	0	1	0.0258439	3	0.0498466	0	0	3	0.0529838	2	0.0271931	2	0.0365316	0	0	3	0.0476827	Nodiff	10	45374176	45446119	+	3728	ALOX5	GO:0001676;GO:0001937;GO:0002232;GO:0002523;GO:0002540;GO:0004051;GO:0004052;GO:0005506;GO:0005515;GO:0005576;GO:0005615;GO:0005634;GO:0005635;GO:0005641;GO:0005654;GO:0005737;GO:0005829;GO:0006629;GO:0006690;GO:0006691;GO:0006954;GO:0006959;GO:0016020;GO:0016363;GO:0016491;GO:0016525;GO:0016702;GO:0016787;GO:0019369;GO:0019370;GO:0019372;GO:0030501;GO:0031965;GO:0034440;GO:0034774;GO:0036336;GO:…	K00461	EC:1.13.11.34
ENSG00000111796	11838.1	8080.38	15595.8	1.93008	0.948663	0.000702369	0.0390332	8250	503.249	6229	294.542	5225	190.244	11392	597.734	4077	161.904	3250	127.051	9151	429.297	11171	449.612	5690	370.913	18247	764.728	22485	902.681	21077	938.927	34591	1186.29	14109	650.034	10596	464.465	16277	652.552	Nodiff	12	9594551	9607916	-	1478	KLRB1	GO:0004888;GO:0005515;GO:0005886;GO:0007166;GO:0009986;GO:0016020;GO:0016021;GO:0030246;GO:0038023;GO:0042269	K06543	-
ENSG00000012817	303.475	291.093	315.858	1.08508	0.117795	0.723251	1	281	2.6772	364	2.68829	396	2.25199	0	0	405	2.51198	348	2.12481	0	0	475	2.98597	163	1.65956	529	3.46271	408	2.55827	0	0	791	4.23693	474	3.41086	0	0	577	3.61295	Nodiff	Y	19703865	19744939	-	9463	KDM5D	GO:0001650;GO:0002457;GO:0003677;GO:0005515;GO:0005634;GO:0005654;GO:0006325;GO:0006338;GO:0016491;GO:0032452;GO:0032453;GO:0034647;GO:0034720;GO:0046872;GO:0050681;GO:0051213;GO:0060765;GO:0070076	K11446	EC:1.14.11.67
ENSG00000171408	519.834	876.849	162.819	0.185687	-2.42906	0.000709631	0.0392206	488	7.40566	675	7.94049	918	8.31539	122	1.59251	2549	25.1826	1066	10.3673	514	5.99884	705	7.05911	23	0.372995	114	1.1886	205	2.04743	88	0.97526	388	3.31037	301	3.45001	289	3.15155	100	0.997368	Down Regulation	6	135851701	136195574	+	5941	PDE7B	GO:0004114;GO:0004115;GO:0005829;GO:0006198;GO:0007165;GO:0007268;GO:0008081;GO:0016787;GO:0019933;GO:0045202;GO:0046872	K18436	EC:3.1.4.53
ENSG00000012822	86.2391	83.1553	89.3228	1.07417	0.103221	0.572035	1	93	0.94231	91	0.714746	45	0.272157	68	0.59265	95	0.626645	103	0.668828	57	0.444167	64	0.427866	75	0.812089	54	0.375916	78	0.520137	95	0.702957	168	0.95702	78	0.59692	106	0.77179	149	0.992222	Nodiff	12	53708517	53727745	-	8898	CALCOCO1	GO:0000785;GO:0000976;GO:0000978;GO:0003682;GO:0003712;GO:0003713;GO:0005515;GO:0005634;GO:0005737;GO:0005829;GO:0006354;GO:0007165;GO:0008013;GO:0008022;GO:0010628;GO:0016055;GO:0030374;GO:0030518;GO:0043231;GO:0043565;GO:0045893;GO:0045944;GO:0046872;GO:0070016	K25828	-
ENSG00000188042	2782.62	1911.63	3653.61	1.91126	0.934521	0.000710166	0.0392206	820	18.2948	2272	39.2937	2622	34.9175	1668	32.0103	2551	37.052	1653	23.6349	1940	33.2871	1461	21.5071	2191	52.2382	4476	68.6106	3694	54.2405	3365	54.8269	6043	75.7997	4455	75.0711	3484	55.8566	5238	76.8054	Nodiff	2	234493041	234497081	-	4041	ARL4C	GO:0000166;GO:0003924;GO:0005515;GO:0005525;GO:0005634;GO:0005737;GO:0005829;GO:0005886;GO:0006886;GO:0016020;GO:0016192;GO:0030175;GO:0032456;GO:0042995;GO:0043014	K07945	-
ENSG00000012963	704.69	734.091	675.289	0.919898	-0.120454	0.761302	1	755	19.3985	682	13.5833	1015	15.5662	262	5.79029	785	13.1304	832	13.6996	501	9.89961	761	12.9009	513	14.0854	679	11.9861	879	14.8635	614	11.5208	899	12.9861	625	12.1286	679	12.5364	1135	19.1658	Nodiff	14	93207241	93229215	+	3509	UBR7	GO:0003674;GO:0008150;GO:0008270;GO:0016567;GO:0016740;GO:0046872;GO:0061630	K11979	EC:2.3.2.27
ENSG00000102245	1162.4	643.871	1680.93	2.61066	1.38442	0.000715811	0.0393072	194	2.53966	729	7.39776	1035	8.08742	560	6.3058	1646	14.0278	358	3.00346	420	4.22847	193	1.66705	2209	30.903	1306	11.7463	1803	15.5339	2146	20.5162	2509	18.4661	1466	14.495	1016	9.55761	1805	15.5297	Up Regulation	X	136648158	136660390	+	6887	CD40LG	GO:0002637;GO:0005102;GO:0005125;GO:0005164;GO:0005174;GO:0005178;GO:0005515;GO:0005576;GO:0005615;GO:0005794;GO:0005886;GO:0005887;GO:0006954;GO:0006955;GO:0007154;GO:0007159;GO:0007165;GO:0007229;GO:0009897;GO:0009986;GO:0016020;GO:0016021;GO:0023035;GO:0023052;GO:0030168;GO:0030183;GO:0031295;GO:0032733;GO:0032735;GO:0032753;GO:0042100;GO:0042102;GO:0043066;GO:0043539;GO:0045190;GO:0051092;GO:…	K03161	-
ENSG00000012983	607.536	590.027	625.044	1.05935	0.0831766	0.645908	1	358	4.25811	234	2.15749	692	4.91288	574	5.87252	443	3.43024	623	4.74885	785	7.18066	879	6.89827	218	2.77091	875	7.15037	717	5.61262	477	4.1433	1177	7.87066	637	5.72248	835	7.13679	824	6.44129	Nodiff	14	50418501	50561126	-	7580	MAP4K5	GO:0000165;GO:0000166;GO:0004672;GO:0004674;GO:0005515;GO:0005524;GO:0005737;GO:0006468;GO:0008349;GO:0016301;GO:0016310;GO:0016740;GO:0035556;GO:0106310	K08833	EC:2.7.11.1
ENSG00000133703	883.352	1143.56	623.145	0.544917	-0.875891	0.000716167	0.0393072	418	4.08299	1021	7.73085	1344	7.83605	627	5.26803	1433	9.11245	2006	12.5574	857	6.43788	1578	10.1701	495	5.16699	728	4.88562	597	3.83785	540	3.85203	827	4.54159	723	5.33397	777	5.45387	812	5.21278	Nodiff	12	25205246	25250936	-	9230	KRAS	GO:0000139;GO:0000165;GO:0000166;GO:0001934;GO:0003924;GO:0003925;GO:0005515;GO:0005525;GO:0005737;GO:0005741;GO:0005789;GO:0005829;GO:0005886;GO:0005925;GO:0007165;GO:0007265;GO:0008283;GO:0008284;GO:0008542;GO:0010628;GO:0012505;GO:0014009;GO:0016020;GO:0016601;GO:0016787;GO:0019003;GO:0021897;GO:0030036;GO:0030857;GO:0031234;GO:0031647;GO:0032228;GO:0035022;GO:0035914;GO:0038002;GO:0042802;GO:…	K07827	-
ENSG00000013016	7.7334	11.9615	3.50529	0.293047	-1.77079	0.107672	0.598934	1	0.0186856	16	0.231753	10	0.111533	1	0.0160725	49	0.596059	10	0.119749	4	0.0574813	8	0.0986309	0	0	7	0.089865	0	0	1	0.0136458	7	0.0735368	4	0.0564517	7	0.093991	8	0.0982444	Nodiff	2	31234152	31269451	+	4825	EHD3	GO:0000166;GO:0001881;GO:0003676;GO:0005509;GO:0005515;GO:0005524;GO:0005525;GO:0005634;GO:0005737;GO:0005768;GO:0005769;GO:0005829;GO:0005886;GO:0005925;GO:0005929;GO:0006897;GO:0010008;GO:0015031;GO:0016020;GO:0016197;GO:0020018;GO:0030030;GO:0030139;GO:0031410;GO:0032456;GO:0034498;GO:0042995;GO:0043231;GO:0046872;GO:0048471;GO:0051260;GO:0055038;GO:0055117;GO:0060170;GO:0060271;GO:0072659;GO:…	K12476	-
ENSG00000181104	657.824	437.768	877.879	2.00535	1.00385	0.000722608	0.0394245	247	5.60649	169	2.97359	639	8.65747	466	9.09827	551	8.14204	504	7.33146	442	7.71572	426	6.38	648	15.7181	931	14.5188	1173	17.5228	1190	19.7258	976	12.455	885	15.1722	946	15.4301	920	13.7244	Up Regulation	5	76716126	76735770	+	3972	F2R	GO:0001965;GO:0002248;GO:0003105;GO:0004930;GO:0005102;GO:0005515;GO:0005576;GO:0005769;GO:0005770;GO:0005794;GO:0005886;GO:0005887;GO:0005901;GO:0006919;GO:0006954;GO:0007165;GO:0007186;GO:0007200;GO:0007204;GO:0007205;GO:0007529;GO:0007596;GO:0007599;GO:0008284;GO:0008285;GO:0009611;GO:0009653;GO:0009986;GO:0014068;GO:0015057;GO:0016020;GO:0016021;GO:0030168;GO:0030193;GO:0030194;GO:0030335;GO:…	K03914	-
ENSG00000013275	1105.84	873.262	1338.42	1.53266	0.61604	0.0378889	0.378947	442	15.6274	1156	31.6826	836	17.6427	956	29.0737	1046	24.0759	1178	26.6916	572	15.5532	634	14.79	1520	57.4299	1051	25.5301	1183	27.5271	1345	34.728	1295	25.7415	1141	30.4691	1409	35.7978	2703	62.8089	Nodiff	19	39971165	39981764	+	2550	PSMC4	GO:0000166;GO:0000502;GO:0001824;GO:0005515;GO:0005524;GO:0005634;GO:0005654;GO:0005737;GO:0005829;GO:0006508;GO:0008540;GO:0016020;GO:0016887;GO:0022624;GO:0030163;GO:0036402;GO:0043161;GO:1901800	K03063	-
ENSG00000013288	184.55	169.257	199.843	1.18071	0.239654	0.543035	1	50	0.507417	188	1.47895	189	1.14486	96	0.838001	120	0.792799	260	1.69096	204	1.59215	253	1.69407	129	1.39899	226	1.57576	263	1.75656	221	1.63788	259	1.47773	194	1.48699	246	1.79396	235	1.56738	Nodiff	4	6575189	6623362	+	8884	MAN2B2	GO:0003824;GO:0004559;GO:0005515;GO:0005576;GO:0005764;GO:0005975;GO:0006013;GO:0008152;GO:0009313;GO:0016787;GO:0016798;GO:0030246;GO:0043202;GO:0046872;GO:0070062	K12312	EC:3.2.1.24
ENSG00000157827	16.495	27.9058	5.08422	0.182192	-2.45647	0.000731309	0.0397689	40	0.548572	46	0.489025	8	0.0654877	19	0.224133	28	0.249988	20	0.17578	17	0.179301	19	0.171927	0	0	12	0.113068	11	0.0992839	2	0.0200308	1	0.00771035	11	0.11394	5	0.0492749	3	0.02704	Down Regulation	2	152335174	152649826	+	6574	FMNL2	GO:0003779;GO:0005737;GO:0005829;GO:0007010;GO:0008360;GO:0016043;GO:0016477;GO:0022604;GO:0030036;GO:0030866;GO:0031267;GO:0045296;GO:0051015	K23957	-
ENSG00000013293	0.295574	0.254136	0.337013	1.32611	0.407203	1	1	0	0	1	0.00665854	0	0	0	0	1	0.00559199	0	0	0	0	0	0	0	0	3	0.0177046	0	0	0	0	0	0	0	0	0	0	0	0	Nodiff	3	170459548	170586075	-	10496	SLC7A14	GO:0003333;GO:0005515;GO:0005654;GO:0005764;GO:0005765;GO:0005829;GO:0005886;GO:0006865;GO:0015171;GO:0016020;GO:0016021;GO:0022857;GO:0043231;GO:0055085	K13871	-
ENSG00000166432	93.5046	153.592	33.4172	0.217571	-2.20044	0.000747331	0.0404568	177	2.12376	64	0.595267	90	0.644571	85	0.877263	120	0.937348	55	0.422923	240	2.21464	291	2.30379	7	0.0897556	47	0.387451	26	0.205314	12	0.10515	44	0.296815	62	0.561868	58	0.500083	52	0.41006	Down Regulation	X	101882288	101932031	-	7514	ZMAT1	GO:0003676;GO:0003677;GO:0005634;GO:0008270;GO:0046872	-	-
ENSG00000013297	73.7821	110.299	37.2654	0.337858	-1.56551	0.0969392	0.57457	40	0.834602	82	1.32627	9	0.112088	56	1.00505	443	6.01742	170	2.27318	60	0.962788	32	0.440541	25	0.55743	20	0.286705	33	0.453154	31	0.472362	27	0.316726	41	0.646121	133	1.99413	12	0.164555	Nodiff	3	170418868	170454733	+	4321	CLDN11	GO:0005198;GO:0005515;GO:0005811;GO:0005883;GO:0005886;GO:0005923;GO:0007155;GO:0007283;GO:0008366;GO:0016020;GO:0016021;GO:0016338;GO:0030054;GO:0030424;GO:0042802;GO:0045178;GO:0070160;GO:0070161;GO:0070830;GO:0120192	K06087	-
ENSG00000116285	16.7001	30.3236	3.07654	0.101457	-3.30106	0.000748524	0.0404568	0	0	0	0	26	0.334812	23	0.426813	55	0.772469	105	1.45173	18	0.298651	36	0.512449	1	0.0230548	10	0.148224	3	0.0425956	1	0.0157552	3	0.0363876	7	0.114062	1	0.0155029	1	0.0141789	Down Regulation	1	8004404	8026309	-	4179	ERRFI1	GO:0005096;GO:0005515;GO:0005634;GO:0005737;GO:0005829;GO:0005886;GO:0007175;GO:0016020;GO:0017124;GO:0019900;GO:0019901;GO:0031234;GO:0031267;GO:0031953;GO:0032691;GO:0032720;GO:0032869;GO:0032966;GO:0036120;GO:0042059;GO:0043589;GO:0045616;GO:0048286;GO:0050732;GO:0060426;GO:0060428;GO:0061469;GO:0070373;GO:0071364;GO:0071474;GO:0071549;GO:1903243	-	-
ENSG00000013306	119.1	83.0841	155.116	1.86698	0.900705	0.0363233	0.373582	57	1.45746	93	1.84333	65	0.992043	98	2.15539	72	1.19851	116	1.90084	67	1.31752	69	1.16409	207	5.65617	97	1.70404	104	1.75012	106	1.97934	137	1.96944	140	2.70371	125	2.29675	440	7.3941	Nodiff	17	44319625	44324870	-	3526	SLC25A39	GO:0005739;GO:0005743;GO:0006783;GO:0016020;GO:0016021;GO:0055085;GO:0160007;GO:1990542	K15119	-
ENSG00000142327	28.2324	14.551	41.9139	2.88049	1.52631	0.000754329	0.0406466	3	0.0339364	20	0.175378	18	0.121538	15	0.145954	14	0.1031	14	0.101494	19	0.165295	12	0.089566	36	0.43519	22	0.170983	27	0.201012	30	0.247834	58	0.36887	47	0.401563	66	0.536502	91	0.676547	Up Regulation	2	240565804	240581372	+	7970	RNPEPL1	GO:0004177;GO:0006508;GO:0008233;GO:0008237;GO:0008270;GO:0016787;GO:0046872;GO:0070006	K09605	EC:3.4.11.-
ENSG00000013364	279.245	259.127	299.362	1.15527	0.208232	0.480025	1	200	2.93626	153	1.74123	280	2.45368	306	3.86424	382	3.65103	231	2.17341	161	1.81782	276	2.67356	286	4.48706	264	2.6629	257	2.48319	372	3.98842	419	3.45843	273	3.02718	324	3.41815	429	4.13936	Nodiff	16	29820394	29848039	+	6141	MVP	GO:0005515;GO:0005576;GO:0005634;GO:0005643;GO:0005737;GO:0005829;GO:0005856;GO:0015031;GO:0016020;GO:0019901;GO:0019903;GO:0031953;GO:0034774;GO:0038127;GO:0042059;GO:0042802;GO:0048471;GO:0051028;GO:0061099;GO:0070062;GO:1904813;GO:1990904	K17266	-
ENSG00000116128	40.2581	22.4266	58.0896	2.59021	1.37307	0.000762046	0.0408131	0	0	23	0.253898	26	0.221004	32	0.391976	14	0.129792	13	0.118643	31	0.33951	40	0.375844	40	0.608726	56	0.547905	54	0.506101	82	0.852784	129	1.03281	46	0.494766	38	0.388863	82	0.767462	Up Regulation	1	147541501	147626216	+	6331	BCL9	GO:0003713;GO:0005515;GO:0005634;GO:0005654;GO:0005737;GO:0005794;GO:0005801;GO:0006366;GO:0008013;GO:0014908;GO:0016055;GO:0016528;GO:0035019;GO:0035914;GO:0045445;GO:0045893;GO:0045944;GO:0060070;GO:1990907	K22649	-
ENSG00000013374	704.53	810.423	598.638	0.738673	-0.436991	0.128543	0.647205	564	9.52586	872	11.4167	754	7.60138	1033	15.0073	641	7.04807	1058	11.4519	593	7.70264	693	7.7228	514	9.27725	659	7.6471	612	6.80281	640	7.89403	887	8.42265	561	7.15646	666	8.08316	729	8.09215	Nodiff	7	151341772	151378449	+	5338	NUB1	GO:0005515;GO:0005634;GO:0005654;GO:0005730;GO:0005829;GO:0006511;GO:0016567;GO:0032436;GO:0034341;GO:0034612;GO:2000058	-	-
ENSG00000128185	236.507	111.118	361.895	3.25685	1.70348	0.000762243	0.0408131	46	3.47925	116	6.80119	109	4.92096	168	10.9299	123	6.05647	197	9.54903	60	3.49011	60	2.9943	437	35.3215	224	11.6402	233	11.5983	246	13.588	561	23.8556	235	13.4247	266	14.4574	1047	52.0458	Up Regulation	22	20314238	20320080	-	1192	DGCR6L	GO:0005515;GO:0005634	-	-
ENSG00000013375	383.623	401.357	365.889	0.911631	-0.133479	0.675835	1	226	0.925872	212	0.673253	495	1.21044	433	1.52584	248	0.661426	475	1.2471	533	1.67931	503	1.35965	199	0.871218	351	0.987953	361	0.973334	478	1.43009	526	1.21152	349	1.07989	545	1.60443	482	1.29778	Nodiff	6	83147324	83193936	-	22007	PGM3	GO:0000287;GO:0003824;GO:0004610;GO:0005575;GO:0005829;GO:0005975;GO:0006041;GO:0006048;GO:0006487;GO:0006493;GO:0007283;GO:0016853;GO:0016868;GO:0030097;GO:0046872;GO:0071704	K01836	EC:5.4.2.3
ENSG00000133101	18.2126	34.0393	2.38587	0.0700916	-3.83462	0.000764324	0.0408131	62	2.48325	0	0	32	0.765022	0	0	72	1.87736	30	0.770043	34	1.04729	13	0.343549	7	0.299611	5	0.137589	0	0	1	0.0292497	0	0	1	0.0302509	3	0.0863438	0	0	Down Regulation	13	36431520	36442870	+	2251	CCNA1	GO:0000079;GO:0000307;GO:0005515;GO:0005634;GO:0005654;GO:0005737;GO:0005829;GO:0007049;GO:0007141;GO:0007283;GO:0015630;GO:0016538;GO:0044772;GO:0051301;GO:0097123;GO:0097124	K06627	-
ENSG00000013392	121.426	127.05	115.802	0.911473	-0.133728	0.98192	1	153	3.6599	83	1.53906	127	1.81333	58	1.19339	126	1.96216	133	2.0389	185	3.40337	70	1.10482	37	0.945824	83	1.36409	114	1.79471	121	2.11376	247	3.32181	93	1.68024	234	4.02231	147	2.31103	Nodiff	6	83193357	83198935	+	3769	RWDD2A	GO:0005515	-	-
ENSG00000143878	47.1998	73.9368	20.4628	0.276761	-1.85329	0.000768166	0.0408951	83	3.16143	130	3.83838	81	1.84156	45	1.47434	92	2.28129	45	1.09846	44	1.2889	21	0.527766	11	0.447743	44	1.15145	36	0.902443	13	0.361612	21	0.449702	17	0.489063	25	0.68427	13	0.325432	Down Regulation	2	20447074	20449440	+	2367	RHOB	GO:0000166;GO:0000281;GO:0001525;GO:0003924;GO:0005515;GO:0005525;GO:0005634;GO:0005768;GO:0005769;GO:0005770;GO:0005829;GO:0005856;GO:0005886;GO:0005925;GO:0005938;GO:0006886;GO:0006915;GO:0007015;GO:0007155;GO:0007163;GO:0007264;GO:0007266;GO:0008333;GO:0008360;GO:0010008;GO:0010595;GO:0015031;GO:0016020;GO:0016477;GO:0019003;GO:0019901;GO:0030154;GO:0030334;GO:0030336;GO:0030865;GO:0031410;GO:…	K07856	-
ENSG00000013441	7211.94	8239.5	6184.38	0.750577	-0.413929	0.122071	0.630742	2964	52.2235	7738	105.686	9468	99.5732	7949	120.47	12242	140.42	9166	103.498	7897	107.007	7958	92.5143	2348	44.2097	8155	98.7185	8466	98.1699	7144	91.9229	10862	107.597	7158	95.2556	6503	82.3349	5258	60.8864	Nodiff	2	200853009	200864691	-	5117	CLK1	GO:0000166;GO:0004672;GO:0004674;GO:0004712;GO:0004713;GO:0004715;GO:0005515;GO:0005524;GO:0005634;GO:0005737;GO:0006468;GO:0016301;GO:0016310;GO:0016740;GO:0018105;GO:0018107;GO:0018108;GO:0043484;GO:0046777;GO:0106310	K23561	EC:2.7.12.1
ENSG00000145088	1172.28	1531.54	813.026	0.530856	-0.913608	0.000791394	0.0420055	1469	74.8259	1197	47.2633	1924	58.4967	579	25.3681	1790	59.3568	1333	43.5137	1585	62.0897	1757	59.0498	931	50.677	743	26.0019	885	29.6678	735	27.3408	885	25.3439	775	29.8155	1276	46.7049	671	22.4628	Nodiff	3	121835183	121886526	+	1770	EAF2	GO:0003711;GO:0005515;GO:0005634;GO:0005654;GO:0006354;GO:0006355;GO:0006915;GO:0008023;GO:0016607;GO:0030308;GO:0032783;GO:0034243;GO:0045893;GO:0045944;GO:0060767;GO:0060770	K15186	-
ENSG00000013503	75.859	71.0798	80.6381	1.13447	0.182022	0.769951	1	20	0.378179	32	0.469047	102	1.15123	8	0.130118	125	1.53874	132	1.59958	112	1.62872	53	0.661241	50	1.01034	89	1.15623	85	1.05779	116	1.60184	110	1.16939	82	1.17109	74	1.0055	114	1.41672	Nodiff	12	106357748	106510198	+	4768	POLR3B	GO:0000428;GO:0002376;GO:0003677;GO:0003899;GO:0005634;GO:0005654;GO:0005666;GO:0005829;GO:0006351;GO:0016740;GO:0016779;GO:0032549;GO:0032728;GO:0045087;GO:0045089;GO:0046872;GO:0051607	K03021	EC:2.7.7.6
ENSG00000169504	212.435	327.527	97.3427	0.297205	-1.75047	0.000794669	0.0420534	156	3.14856	126	1.97132	452	5.4453	223	3.87143	202	2.65415	411	5.31613	577	8.9562	437	5.8195	18	0.388232	53	0.734936	78	1.03608	36	0.53062	33	0.374457	88	1.34147	480	6.96163	95	1.26015	Down Regulation	1	24745382	24844321	+	4467	CLIC4	GO:0001525;GO:0001886;GO:0005244;GO:0005254;GO:0005515;GO:0005634;GO:0005737;GO:0005739;GO:0005813;GO:0005815;GO:0005829;GO:0005856;GO:0005886;GO:0005902;GO:0005911;GO:0006811;GO:0006821;GO:0007035;GO:0009566;GO:0009986;GO:0015629;GO:0015630;GO:0016020;GO:0016021;GO:0016363;GO:0030154;GO:0030216;GO:0030336;GO:0030496;GO:0030659;GO:0031410;GO:0034220;GO:0034707;GO:0034765;GO:0035088;GO:0035264;GO:…	K05024	-
ENSG00000013523	17.3105	11.432	23.189	2.02843	1.02036	0.0587717	0.457301	13	0.179625	0	0	12	0.0989692	0	0	2	0.0179904	23	0.203665	17	0.180648	21	0.191452	23	0.339611	20	0.189863	22	0.200059	32	0.322899	12	0.0932191	22	0.229592	28	0.278012	41	0.372322	Nodiff	14	76786009	76826246	-	6525	ANGEL1	GO:0000175;GO:0003824;GO:0005634;GO:0005783;GO:0005801;GO:0005829;GO:0008190;GO:0019904;GO:0048471;GO:0090503	K18729	-
ENSG00000203778	50.4782	78.22	22.7363	0.290672	-1.78254	0.000802189	0.042325	51	1.80245	174	4.76696	81	1.70873	36	1.0944	40	0.920323	58	1.31367	83	2.25596	68	1.58569	24	0.906432	34	0.825578	24	0.558234	18	0.464579	36	0.715313	22	0.587254	16	0.406345	23	0.534235	Down Regulation	6	112087591	112102790	+	2551	FAM229B	GO:0005515	-	-
ENSG00000013561	709.869	624.612	795.127	1.27299	0.348227	0.194891	0.762699	274	4.95254	680	9.52764	836	9.01944	828	12.8732	395	4.64795	659	7.63358	613	8.52114	583	6.95284	409	7.90008	1027	12.7536	994	11.8243	818	10.7975	1111	11.2899	805	10.9896	816	10.5986	1205	14.3145	Nodiff	5	141958328	141990292	+	4988	RNF14	GO:0000151;GO:0000209;GO:0003713;GO:0004842;GO:0005515;GO:0005634;GO:0005654;GO:0005737;GO:0005829;GO:0006355;GO:0006357;GO:0006511;GO:0007165;GO:0016567;GO:0016740;GO:0019787;GO:0030521;GO:0031624;GO:0032436;GO:0045893;GO:0046872;GO:0050681;GO:0060765;GO:0061630	K11971	EC:2.3.2.31
ENSG00000079691	201.935	349.95	53.9193	0.154077	-2.69828	0.000816035	0.0429278	117	1.53925	486	4.95631	318	2.49716	873	9.87906	244	2.08978	403	3.39777	65	0.657652	198	1.71872	12	0.168708	57	0.51521	84	0.727301	221	2.12329	18	0.133136	15	0.149047	37	0.349789	23	0.198867	Down Regulation	6	25279078	25620530	+	6853	CARMIL1	GO:0005515;GO:0005654;GO:0005737;GO:0005829;GO:0005856;GO:0005886;GO:0007015;GO:0016020;GO:0016477;GO:0016607;GO:0030027;GO:0030032;GO:0030335;GO:0030838;GO:0031252;GO:0031529;GO:0031941;GO:0034315;GO:0042995;GO:0044351;GO:0044354;GO:0044877;GO:0046415;GO:0051496;GO:0051638;GO:0051639;GO:0070062;GO:1900026;GO:1902745;GO:2000249;GO:2000813	K20493	-
ENSG00000013563	5.35489	3.05013	7.65965	2.51126	1.32841	0.0896745	0.556275	5	0.109097	0	0	0	0	6	0.112609	2	0.0284093	3	0.0419498	3	0.0503413	2	0.0287932	7	0.16322	9	0.134919	4	0.0574401	6	0.0956067	11	0.134939	4	0.0659195	16	0.250868	11	0.157742	Nodiff	X	154401236	154412112	-	4132	DNASE1L1	GO:0000737;GO:0003677;GO:0003824;GO:0004518;GO:0004519;GO:0004530;GO:0004536;GO:0005515;GO:0005576;GO:0005634;GO:0005783;GO:0006259;GO:0006308;GO:0016787;GO:0035580;GO:0090305	K11995	EC:3.1.21.-
ENSG00000114107	314.728	451.627	177.829	0.393751	-1.34464	0.000818963	0.0429544	216	4.4169	526	8.33775	481	5.8709	470	8.26685	172	2.2897	379	4.96671	341	5.36263	940	12.6826	53	1.15816	168	2.36026	150	2.01868	166	2.47894	285	3.27649	235	3.62946	177	2.60087	435	5.84607	Down Regulation	3	138494344	138594538	-	4409	CEP70	GO:0005515;GO:0005737;GO:0005813;GO:0005815;GO:0005829;GO:0005856;GO:0042802;GO:0043015;GO:0060271;GO:0070507	K16802	-
ENSG00000013573	18.5025	15.1298	21.8752	1.44583	0.531897	0.476655	1	5	0.053877	23	0.192115	27	0.173657	0	0	31	0.217462	18	0.1243	10	0.0828693	9	0.0639872	35	0.403026	26	0.192483	20	0.141833	11	0.0865606	14	0.084813	19	0.154631	24	0.185835	32	0.226618	Nodiff	12	31073860	31104799	+	8367	DDX11	GO:0000166;GO:0000785;GO:0000922;GO:0003676;GO:0003677;GO:0003678;GO:0003682;GO:0003688;GO:0003690;GO:0003697;GO:0003723;GO:0003727;GO:0004386;GO:0005515;GO:0005524;GO:0005634;GO:0005654;GO:0005694;GO:0005730;GO:0005737;GO:0005813;GO:0005815;GO:0005856;GO:0006139;GO:0006259;GO:0006260;GO:0006281;GO:0006974;GO:0007062;GO:0008094;GO:0008186;GO:0016043;GO:0016787;GO:0016818;GO:0016887;GO:0030496;GO:…	K11273	EC:3.6.4.13
ENSG00000196605	60.0265	86.2955	33.7576	0.391186	-1.35407	0.000827104	0.0432534	53	0.807702	150	1.77201	53	0.482111	87	1.14044	43	0.42661	124	1.21105	96	1.12514	50	0.502762	16	0.260571	41	0.429285	34	0.341009	38	0.422915	84	0.719706	25	0.287757	32	0.350435	42	0.420665	Down Regulation	19	9751993	9793180	-	5916	ZNF846	GO:0000122;GO:0000977;GO:0000981;GO:0001227;GO:0003677;GO:0005515;GO:0005634;GO:0006355;GO:0006357;GO:0046872	K09228	-
ENSG00000013583	63.8976	83.836	43.9592	0.524348	-0.931404	0.0484637	0.420116	0	0	78	1.59022	73	1.14599	183	4.13992	100	1.71218	91	1.5338	53	1.07201	94	1.6312	47	1.32097	40	0.722785	34	0.58851	10	0.192069	66	0.975904	39	0.774708	67	1.26625	88	1.5211	Nodiff	12	12974870	13000265	-	3428	HEBP1	GO:0005576;GO:0005737;GO:0007623;GO:0020037;GO:0070062;GO:0110165	-	-
ENSG00000197928	141.051	191.99	90.1121	0.469358	-1.09124	0.000835698	0.0435743	153	1.47563	155	1.15882	271	1.56009	214	1.77532	96	0.602758	188	1.16201	170	1.26094	217	1.3809	41	0.422571	112	0.742146	118	0.748995	85	0.598684	69	0.37414	93	0.677452	169	1.17126	117	0.741621	Down Regulation	19	53235381	53254898	-	9348	ZNF677	GO:0000978;GO:0000981;GO:0003677;GO:0005634;GO:0006355;GO:0006357;GO:0046872	K09228	-
ENSG00000013588	1.22296	2.44592	0	0		0.305173	0.893227	12	0.141184	0	0	0	0	0	0	0	0	0	0	0	0	0	0	0	0	0	0	0	0	0	0	0	0	0	0	0	0	0	0	Nodiff	12	12891559	12917937	+	7663	GPRC5A	GO:0004930;GO:0005515;GO:0005730;GO:0005886;GO:0005887;GO:0007165;GO:0007175;GO:0007186;GO:0016020;GO:0016021;GO:0030295;GO:0030659;GO:0031410;GO:0031982;GO:0032147;GO:0043231;GO:0043235;GO:0045296;GO:0070062	K08468	-
ENSG00000159200	198.171	275.615	120.727	0.438028	-1.19091	0.000838943	0.0436152	178	2.30444	178	1.78634	423	3.26875	13	0.144766	298	2.51159	502	4.16499	245	2.43933	381	3.25452	29	0.401212	155	1.37868	179	1.52514	220	2.07999	154	1.1209	117	1.14404	147	1.36755	82	0.697702	Down Regulation	21	34513142	34615113	-	6964	RCAN1	GO:0002931;GO:0003676;GO:0005515;GO:0005634;GO:0005737;GO:0006979;GO:0007614;GO:0008597;GO:0019722;GO:0031987;GO:0033173;GO:0042802;GO:0043666;GO:0048741;GO:0070885	K17901	-
ENSG00000013619	40.7649	31.0444	50.4854	1.62623	0.701535	0.201759	0.771525	3	0.0405873	3	0.0314622	70	0.565279	1	0.0116372	7	0.0616529	62	0.537559	40	0.416187	79	0.7052	47	0.679512	33	0.306739	39	0.347252	44	0.434726	66	0.502011	52	0.531352	62	0.602757	107	0.951402	Nodiff	X	150361422	150514178	+	6664	MAMLD1	GO:0003674;GO:0005634;GO:0005654;GO:0005794;GO:0005813;GO:0006357;GO:0008584;GO:0016604	K19512	-
ENSG00000137078	94.353	37.9969	150.709	3.96635	1.98781	0.000849211	0.0440199	20	1.41203	43	2.35332	22	0.92711	73	4.43317	59	2.71176	32	1.44787	17	0.923043	24	1.118	199	15.014	140	6.79089	85	3.94951	97	5.00125	131	5.19977	80	4.26592	131	6.64608	468	21.7155	Up Regulation	9	35649295	35650931	-	1277	SIT1	GO:0002250;GO:0002376;GO:0005515;GO:0005886;GO:0005887;GO:0007165;GO:0016020;GO:0016021;GO:0019900;GO:0042169;GO:0043029;GO:0050863;GO:0070062	-	-
ENSG00000013725	310.1	248.53	371.671	1.49548	0.580606	0.0339739	0.359894	135	2.04285	259	3.0381	213	1.92388	414	5.38867	256	2.52191	245	2.37594	179	2.08313	205	2.04679	181	2.92693	402	4.17941	380	3.78442	584	6.45372	635	5.40228	389	4.44594	333	3.62101	452	4.49524	Nodiff	11	60971680	61020377	+	5958	CD6	GO:0001530;GO:0001771;GO:0001772;GO:0001934;GO:0002250;GO:0002376;GO:0002438;GO:0005044;GO:0005515;GO:0005576;GO:0005886;GO:0005887;GO:0006897;GO:0007155;GO:0007157;GO:0009897;GO:0016020;GO:0016021;GO:0019901;GO:0031226;GO:0031663;GO:0032496;GO:0042101;GO:0042102;GO:0042802;GO:0044214;GO:0045087;GO:0070891;GO:1900017	K06456	-
ENSG00000167081	234.796	319.004	150.588	0.472056	-1.08297	0.000854751	0.0441513	129	2.37161	499	7.11137	348	3.81881	265	4.19061	274	3.27937	258	3.03976	192	2.71465	541	6.56247	55	1.08055	217	2.74094	269	3.25475	113	1.51714	134	1.38503	193	2.67991	160	2.11376	212	2.56154	Down Regulation	9	125747345	125967377	+	4904	PBX3	GO:0000785;GO:0000978;GO:0000981;GO:0001228;GO:0001654;GO:0002087;GO:0003677;GO:0003700;GO:0005515;GO:0005634;GO:0005667;GO:0006355;GO:0006357;GO:0007387;GO:0007388;GO:0007420;GO:0007585;GO:0008344;GO:0009887;GO:0021516;GO:0043565;GO:0045944;GO:0048568;GO:0048666	K15610	-
ENSG00000013810	289.561	265.12	314.002	1.18438	0.244129	0.441545	0.996646	368	3.75956	261	2.06694	260	1.58547	138	1.21268	185	1.2304	325	2.12784	139	1.0921	268	1.80651	411	4.48706	314	2.20397	227	1.52625	176	1.31309	301	1.72884	405	3.12503	282	2.07024	569	3.82043	Nodiff	4	1712858	1745171	+	8825	TACC3	GO:0000226;GO:0000922;GO:0005515;GO:0005737;GO:0005815;GO:0005819;GO:0005829;GO:0005856;GO:0007049;GO:0007052;GO:0007091;GO:0008283;GO:0021987;GO:0034451;GO:0043231;GO:0051301;GO:0060236;GO:0072686;GO:1902850	K14283	-
ENSG00000106397	27.7089	14.1843	41.2336	2.90699	1.53953	0.000856727	0.0441513	3	0.0476941	3	0.0369713	25	0.237236	33	0.45127	9	0.093148	11	0.112073	15	0.183398	13	0.136365	49	0.832475	28	0.305836	27	0.282501	33	0.383135	91	0.813365	29	0.348219	44	0.502665	64	0.668706	Up Regulation	7	101205977	101218420	-	5671	PLOD3	GO:0001701;GO:0001886;GO:0003824;GO:0005506;GO:0005515;GO:0005576;GO:0005615;GO:0005783;GO:0005788;GO:0005789;GO:0005791;GO:0005794;GO:0005802;GO:0006493;GO:0008104;GO:0008152;GO:0008475;GO:0016020;GO:0016491;GO:0016705;GO:0016740;GO:0016757;GO:0017185;GO:0021915;GO:0030199;GO:0031418;GO:0032963;GO:0033823;GO:0036094;GO:0042311;GO:0046872;GO:0046947;GO:0048730;GO:0050211;GO:0051213;GO:0051238;GO:…	K13646	-
ENSG00000014123	714.244	751.347	677.14	0.901234	-0.150027	0.655246	1	416	8.26298	575	8.85341	903	10.706	305	5.21101	1058	13.6809	838	10.6673	902	13.7788	928	12.1621	218	4.62733	1061	14.4792	500	6.5362	622	9.02252	1167	13.0321	827	12.4068	889	12.689	950	12.4016	Nodiff	6	96521595	96555276	+	4539	UFL1	GO:0001649;GO:0005515;GO:0005634;GO:0005694;GO:0005737;GO:0005783;GO:0005789;GO:0005829;GO:0006281;GO:0006974;GO:0008284;GO:0010468;GO:0010508;GO:0016020;GO:0016570;GO:0016740;GO:0019901;GO:0030218;GO:0031397;GO:0032088;GO:0032434;GO:0032880;GO:0032991;GO:0033146;GO:0034976;GO:0035861;GO:0043005;GO:0043066;GO:0043122;GO:0050727;GO:0060218;GO:0060252;GO:0061666;GO:0061709;GO:0071568;GO:0071569;GO:…	K22755	EC:2.3.2.-
ENSG00000077044	296.412	393.673	199.15	0.505876	-0.983143	0.000870147	0.0447129	177	1.63102	364	2.60009	342	1.88109	469	3.71739	362	2.17161	486	2.87005	303	2.14729	592	3.59936	121	1.19153	238	1.50678	194	1.17652	167	1.12382	333	1.72517	247	1.71907	224	1.48326	270	1.63517	Nodiff	2	233354494	233472104	+	9784	DGKD	GO:0000166;GO:0004143;GO:0005515;GO:0005524;GO:0005634;GO:0005737;GO:0005829;GO:0005886;GO:0005905;GO:0006629;GO:0006654;GO:0006897;GO:0007165;GO:0007173;GO:0007205;GO:0010033;GO:0015031;GO:0016020;GO:0016301;GO:0016310;GO:0016740;GO:0019900;GO:0019992;GO:0030168;GO:0031410;GO:0035556;GO:0042802;GO:0042803;GO:0045742;GO:0046339;GO:0046486;GO:0046834;GO:0046872;GO:0046982;GO:0090038;GO:2000370	K00901	EC:2.7.1.107
ENSG00000014138	41.5052	38.6771	44.3333	1.14624	0.19691	0.61566	1	59	0.955336	30	0.376552	36	0.347939	21	0.292484	24	0.25299	51	0.529225	27	0.336224	32	0.341878	70	1.21125	38	0.422741	33	0.351666	31	0.366573	33	0.300413	41	0.501417	44	0.511963	81	0.861987	Nodiff	11	65261920	65305589	+	5568	POLA2	GO:0003674;GO:0003677;GO:0005515;GO:0005634;GO:0005654;GO:0005658;GO:0005829;GO:0006260;GO:0006269;GO:0006270;GO:0006606	K02321	-
ENSG00000100422	422.368	290.948	553.788	1.90339	0.928575	0.000878885	0.0450314	229	4.18786	315	4.46546	199	2.17223	349	5.48985	196	2.33346	370	4.33635	257	3.61451	286	3.45096	369	7.21131	619	7.77738	601	7.23341	616	8.22681	591	6.07637	773	10.6769	495	6.50495	838	10.0719	Nodiff	22	46684410	46738252	-	4930	CERK	GO:0000166;GO:0000287;GO:0001727;GO:0001729;GO:0005515;GO:0005524;GO:0005737;GO:0005886;GO:0006629;GO:0006665;GO:0006672;GO:0006687;GO:0016020;GO:0016021;GO:0016301;GO:0016310;GO:0016740;GO:0046834;GO:0102773	K04715	EC:2.7.1.138
ENSG00000014164	3.24183	3.31769	3.16598	0.954273	-0.0675254	1	1	2	0.0484589	1	0.0187821	1	0.0144624	5	0.104206	4	0.0630944	4	0.0621112	7	0.130437	1	0.0159868	1	0.0258926	2	0.0332936	4	0.0637846	0	0	5	0.0681105	8	0.146401	4	0.0696443	5	0.0796206	Nodiff	8	143437659	143541447	-	3721	ZC3H3	GO:0003674;GO:0003677;GO:0005634;GO:0005847;GO:0031124;GO:0032927;GO:0046332;GO:0046872;GO:0051028;GO:0070412;GO:1900363	-	-
ENSG00000189045	33.9374	56.3447	11.5302	0.204637	-2.28886	0.00089857	0.0457831	37	0.899148	26	0.489782	69	1.00086	0	0	36	0.569533	81	1.26148	50	0.934458	153	2.45323	3	0.077908	13	0.21705	12	0.191921	8	0.141976	22	0.300575	14	0.256962	24	0.419105	10	0.159713	Down Regulation	5	75611182	75681773	+	3710	ANKDD1B	GO:0005515;GO:0007165	-	-
ENSG00000014257	0.345154	0	0.690308			0.462438	1	0	0	0	0	0	0	0	0	0	0	0	0	0	0	0	0	0	0	1	0.0144591	5	0.0692526	0	0	0	0	0	0	0	0	0	0	Nodiff	3	132317369	132368302	+	4284	ACP3	GO:0003993;GO:0004725;GO:0005515;GO:0005576;GO:0005615;GO:0005634;GO:0005737;GO:0005764;GO:0005765;GO:0005829;GO:0005886;GO:0006144;GO:0006629;GO:0006772;GO:0007040;GO:0008253;GO:0009117;GO:0012506;GO:0016020;GO:0016021;GO:0016311;GO:0016787;GO:0016791;GO:0030175;GO:0035577;GO:0042131;GO:0042802;GO:0042803;GO:0046085;GO:0051930;GO:0052642;GO:0060090;GO:0060168;GO:0070062;GO:0106411	K19283	-
ENSG00000171596	79.8069	50.0016	109.612	2.19217	1.13236	0.000901303	0.0457831	26	0.727756	21	0.45565	45	0.751833	20	0.481528	86	1.56711	28	0.502269	75	1.61449	91	1.68063	87	2.60233	62	1.19231	144	2.6527	62	1.26736	221	3.47781	102	2.15637	124	2.49411	192	3.53204	Up Regulation	2	231523187	231530445	-	3221	NMUR1	GO:0001607;GO:0004930;GO:0005886;GO:0005887;GO:0006816;GO:0006821;GO:0006939;GO:0007165;GO:0007186;GO:0007200;GO:0007202;GO:0007218;GO:0008188;GO:0016020;GO:0016021;GO:0019722;GO:0042924;GO:0048016	K05052	-
ENSG00000014641	28540	34167.4	22912.7	0.670599	-0.576477	0.0396459	0.384597	28483	514.622	29806	417.452	40529	437.084	24912	387.16	34397	404.586	31758	367.724	28404	394.678	42985	512.432	15593	301.067	26340	326.968	32079	381.449	28410	374.859	31407	319.029	21471	292.999	25129	326.257	21393	254.031	Nodiff	2	63588609	63607197	+	4990	MDH1	GO:0003824;GO:0004470;GO:0005515;GO:0005615;GO:0005737;GO:0005813;GO:0005829;GO:0006099;GO:0006107;GO:0006108;GO:0006734;GO:0006739;GO:0016491;GO:0016615;GO:0016616;GO:0019752;GO:0030060;GO:0047860;GO:0070062	K00025	EC:1.1.1.37
ENSG00000115604	1124.15	1475.62	772.683	0.523634	-0.933368	0.000904431	0.0458107	657	13.163	1700	26.4022	2431	29.0718	1865	32.1402	1179	15.3777	1260	16.1781	1039	16.0091	1423	18.811	310	6.63718	871	11.9893	1421	18.7369	863	12.6269	1080	12.1651	715	10.8195	951	13.6916	727	9.57276	Nodiff	2	102311529	102398777	+	4500	IL18R1	GO:0003953;GO:0004908;GO:0005515;GO:0005886;GO:0006954;GO:0006955;GO:0007165;GO:0016020;GO:0016021;GO:0016787;GO:0030101;GO:0032729;GO:0035655;GO:0038023;GO:0038061;GO:0042007;GO:0042008;GO:0045063;GO:0045092;GO:0050135;GO:0051092;GO:0061809;GO:0120163;GO:1901224;GO:2000556	K05173	-
ENSG00000014824	810.695	830.401	790.988	0.952537	-0.0701537	0.758261	1	311	3.89486	691	6.70824	1000	7.47528	721	7.76685	547	4.4597	1502	12.055	767	7.38732	1142	9.43657	285	3.81423	1121	9.64547	927	7.64053	881	8.05752	1300	9.15325	775	7.33067	895	8.05446	1047	8.61767	Nodiff	4	41990502	42090461	+	7199	SLC30A9	GO:0003682;GO:0005634;GO:0005737;GO:0005783;GO:0005856;GO:0006289;GO:0006811;GO:0006812;GO:0006829;GO:0006882;GO:0008324;GO:0016020;GO:0016021;GO:0016922;GO:0030374;GO:0031410;GO:0045944;GO:0055085;GO:0098655	K14696	-
ENSG00000049192	177.461	253.575	101.346	0.399667	-1.32313	0.000912912	0.0459674	284	2.98947	351	2.86406	246	1.54564	179	1.62072	107	0.733241	181	1.22101	252	2.04003	252	1.75022	68	0.76492	90	0.650886	167	1.15692	66	0.507357	116	0.686491	143	1.1369	78	0.590001	175	1.21067	Down Regulation	5	65148738	65481920	-	8565	ADAMTS6	GO:0001822;GO:0003279;GO:0004222;GO:0005576;GO:0006508;GO:0007507;GO:0008233;GO:0008237;GO:0016787;GO:0030198;GO:0031012;GO:0035904;GO:0046872;GO:0060976	K08621	EC:3.4.24.-
ENSG00000014914	12.8998	8.90674	16.8928	1.89663	0.923439	0.175104	0.731265	3	0.0591587	0	0	15	0.176557	3	0.0508859	20	0.256752	10	0.126376	17	0.257814	4	0.0520444	20	0.421462	25	0.338707	25	0.324451	20	0.288019	4	0.0443463	7	0.104257	13	0.184214	29	0.375843	Nodiff	1	149928651	149936879	-	4572	MTMR11	GO:0004438;GO:0005737;GO:0046856;GO:0070062	K18085	-
ENSG00000156928	1832.34	2405.5	1259.18	0.52346	-0.933849	0.000913217	0.0459674	2209	53.6527	1891	35.603	2350	34.069	1356	28.3292	2369	37.4583	2141	33.3256	2268	42.3642	3685	59.0541	1126	29.2257	760	12.6822	1886	30.1474	1350	23.9455	2033	27.7609	1182	21.6832	1569	27.3842	1077	17.1919	Nodiff	7	23298739	23311729	+	3712	MALSU1	GO:0005515;GO:0005739;GO:0005759;GO:0005762;GO:0005829;GO:0017148;GO:0042254;GO:0042273;GO:0043023;GO:0070130;GO:0090071	K25803	-
ENSG00000014919	586.582	542.016	631.147	1.16444	0.219639	0.452525	1	261	4.51221	450	6.03061	1010	10.4224	526	7.82192	562	6.32518	546	6.04934	462	6.14259	470	5.36122	360	6.65094	982	11.664	663	7.54354	524	6.61568	710	6.90094	627	8.18705	680	8.44773	1152	13.0892	Nodiff	10	99710868	99732127	-	5215	COX15	GO:0004129;GO:0005515;GO:0005654;GO:0005739;GO:0005743;GO:0005746;GO:0006123;GO:0006783;GO:0006784;GO:0007585;GO:0008535;GO:0016020;GO:0016021;GO:0016627;GO:0016653;GO:0020037;GO:0031966;GO:0045333;GO:0060090;GO:0070069;GO:1902600	K02259	EC:1.17.99.9
ENSG00000214652	5.98189	10.5923	1.37143	0.129474	-2.94927	0.000915303	0.0459674	11	0.116978	7	0.0577042	11	0.069823	0	0	7	0.0484613	11	0.0749668	4	0.0327137	31	0.217515	2	0.0227285	0	0	4	0.0279951	0	0	0	0	0	0	5	0.0382087	0	0	Down Regulation	7	64045434	64085339	+	8478	ZNF727	GO:0000978;GO:0000981;GO:0003677;GO:0005634;GO:0006355;GO:0006357;GO:0046872	K09228	-
ENSG00000015133	182.031	179.671	184.391	1.02627	0.0374139	0.958593	1	75	0.544168	277	1.55794	207	0.896476	134	0.836287	136	0.642389	273	1.26941	190	1.0602	122	0.584048	143	1.10876	201	1.00197	169	0.806995	164	0.86898	279	1.13809	209	1.14533	224	1.16789	249	1.18736	Nodiff	14	91271323	91417844	-	12426	CCDC88C	GO:0001932;GO:0001965;GO:0003383;GO:0005085;GO:0005109;GO:0005515;GO:0005737;GO:0005813;GO:0007264;GO:0008017;GO:0016055;GO:0030054;GO:0030165;GO:0030705;GO:0031098;GO:0031122;GO:0031648;GO:0035567;GO:0042802;GO:0043621;GO:0050790;GO:0051959;GO:0070161;GO:0090090	K25811	-
ENSG00000113460	8607.63	11350.6	5864.65	0.516682	-0.952652	0.000924022	0.0462742	11826	226.371	8410	124.79	12724	145.379	7289	120.013	8532	106.321	10717	131.469	10291	151.496	15540	196.268	3909	79.9612	7510	98.7663	7556	95.189	6431	89.899	7408	79.7231	6645	96.0701	6432	88.473	5725	72.0228	Nodiff	5	34915677	34925996	+	4710	BRIX1	GO:0000027;GO:0003723;GO:0005515;GO:0005634;GO:0005694;GO:0005730;GO:0006364;GO:0019843;GO:0042254	K14820	-
ENSG00000015153	966.151	829.705	1102.6	1.3289	0.410234	0.11543	0.617859	387	3.21903	741	4.77784	906	4.4982	962	6.88284	1040	5.63164	944	5.03213	729	4.66339	798	4.37959	463	4.11554	1240	7.08634	1042	5.70419	1139	6.91882	1719	8.03879	1313	8.24878	1158	6.92157	2061	11.2669	Nodiff	12	42157104	42238349	-	10839	YAF2	GO:0003677;GO:0003712;GO:0003713;GO:0003714;GO:0005515;GO:0005634;GO:0005654;GO:0005829;GO:0006354;GO:0006355;GO:0045892;GO:0045893;GO:0046872	K11468	-
ENSG00000205323	20.0597	9.31067	30.8088	3.30898	1.72639	0.000936691	0.0467178	0	0	1	0.0207691	18	0.287864	0	0	7	0.122097	15	0.257558	28	0.576948	8	0.141425	14	0.400846	40	0.736317	10	0.176332	40	0.782659	49	0.7381	35	0.708267	38	0.731617	57	1.0037	Up Regulation	12	55752463	55817724	-	3365	SARNP	GO:0000122;GO:0000346;GO:0003677;GO:0003682;GO:0003723;GO:0005515;GO:0005634;GO:0005654;GO:0006406;GO:0006417;GO:0016607;GO:0016973;GO:0036464;GO:0051028	K18732	-
ENSG00000015171	870.77	900.065	841.475	0.934904	-0.0971097	0.765946	1	360	2.51117	700	3.78504	1127	4.69238	501	3.006	764	3.46939	744	3.32592	1496	8.02536	1391	6.40202	274	2.04246	1182	5.6647	1110	5.09575	892	4.54393	1186	4.65113	935	4.92601	945	4.73682	1144	5.24458	Nodiff	10	130088	254637	+	12925	ZMYND11	GO:0003677;GO:0003690;GO:0003714;GO:0005515;GO:0005634;GO:0005654;GO:0005694;GO:0006325;GO:0007049;GO:0008270;GO:0009966;GO:0016020;GO:0016021;GO:0034243;GO:0035064;GO:0043124;GO:0045892;GO:0046329;GO:0046872;GO:0051607;GO:2001237	K23218	-
ENSG00000141622	17.1529	27.9378	6.36809	0.227938	-2.13329	0.000938151	0.0467178	32	0.252654	45	0.275415	23	0.108393	39	0.264861	12	0.0616799	23	0.116378	4	0.0242882	25	0.130236	0	0	4	0.0216981	9	0.046766	12	0.0691912	10	0.0443891	3	0.0178899	11	0.0624094	11	0.0570794	Down Regulation	18	46326809	46463140	+	11419	RNF165	GO:0000209;GO:0005515;GO:0005634;GO:0007409;GO:0008045;GO:0008270;GO:0010259;GO:0016740;GO:0016874;GO:0030163;GO:0030513;GO:0032991;GO:0035136;GO:0046872;GO:0060173;GO:0060384;GO:0061061;GO:0061630	K17821	EC:2.3.2.27
ENSG00000015285	66.1775	55.6198	76.7353	1.37964	0.464292	0.198269	0.767269	67	1.7756	64	1.31477	68	1.07566	28	0.638272	72	1.24219	37	0.628401	31	0.631817	44	0.769376	106	3.00197	53	0.965009	112	1.95344	67	1.2967	133	1.98162	59	1.18095	57	1.08549	62	1.07987	Nodiff	X	48676596	48691431	+	3402	WAS	GO:0002625;GO:0003779;GO:0005515;GO:0005634;GO:0005737;GO:0005829;GO:0005856;GO:0005884;GO:0005886;GO:0005911;GO:0006952;GO:0006955;GO:0007015;GO:0007596;GO:0008064;GO:0008154;GO:0008544;GO:0010591;GO:0012506;GO:0015629;GO:0016197;GO:0017124;GO:0019901;GO:0030036;GO:0030041;GO:0030048;GO:0030695;GO:0031267;GO:0032488;GO:0035861;GO:0042110;GO:0042802;GO:0043274;GO:0045335;GO:0045944;GO:0050790;GO:…	K05747	-
ENSG00000132958	4.81383	9.18553	0.442124	0.0481327	-4.37684	0.000953968	0.0473724	0	0	0	0	1	0.0176383	15	0.381269	3	0.0577125	30	0.568131	16	0.363615	11	0.214472	0	0	1	0.0203024	0	0	0	0	0	0	2	0.0446377	0	0	1	0.0194211	Down Regulation	13	19422876	19561625	-	3051	TPTE2	GO:0000139;GO:0004725;GO:0005634;GO:0005737;GO:0005783;GO:0005789;GO:0005794;GO:0005829;GO:0005886;GO:0006470;GO:0006629;GO:0006661;GO:0008285;GO:0014065;GO:0016020;GO:0016021;GO:0016311;GO:0016314;GO:0016787;GO:0016791;GO:0042995;GO:0046856;GO:0048870;GO:0051800;GO:0051896	K18079	-
ENSG00000054148	946.311	666.63	1225.99	1.83909	0.878992	0.000957091	0.0473947	506	28.3002	612	26.5332	695	23.2017	1151	55.3723	559	20.3534	491	17.5989	439	18.8827	556	20.5178	886	52.9545	1784	68.5519	927	34.1217	1292	52.771	2189	68.8311	1278	53.9858	1355	54.4578	1194	43.8889	Nodiff	9	136848724	136851027	+	1612	PHPT1	GO:0004721;GO:0005515;GO:0005654;GO:0005737;GO:0005829;GO:0005886;GO:0006470;GO:0016604;GO:0016787;GO:0019855;GO:0035971;GO:0044325;GO:0050860;GO:0051350;GO:0070062;GO:0101006;GO:2000147;GO:2000249;GO:2000984	K01112	EC:3.9.1.3
ENSG00000015475	2577.44	2169.44	2985.44	1.37614	0.460626	0.131751	0.654988	1462	29.8214	1619	25.5993	2774	33.7741	2142	37.5819	2846	37.7923	2438	31.8699	1712	26.8562	1858	25.006	3530	76.9462	2355	33.0034	3489	46.8376	2971	44.2566	3856	44.22	2451	37.7603	3097	45.3946	3902	52.3094	Nodiff	22	17734138	17774770	-	4420	BID	GO:0001836;GO:0005123;GO:0005515;GO:0005737;GO:0005739;GO:0005741;GO:0005829;GO:0006626;GO:0006915;GO:0006919;GO:0008625;GO:0008637;GO:0010918;GO:0016020;GO:0031334;GO:0031625;GO:0031966;GO:0032592;GO:0042129;GO:0042770;GO:0042775;GO:0042981;GO:0043065;GO:0050678;GO:0051402;GO:0065003;GO:0090150;GO:0090200;GO:0097191;GO:0097284;GO:0097345;GO:0097435;GO:1902108;GO:1902230;GO:2000045;GO:2000271;GO:…	K04726	-
ENSG00000085231	3691.47	4811	2571.94	0.534596	-0.903478	0.000973638	0.0480798	3903	164.433	3753	122.565	6667	167.655	2104	76.2455	4543	124.6	4573	123.469	4578	148.329	7042	195.75	1793	80.7237	2847	82.4069	3635	100.787	3020	92.916	3120	73.9001	2612	83.1139	3133	94.8489	2386	66.0651	Nodiff	5	69350984	69370013	-	2140	AK6	GO:0000166;GO:0004017;GO:0005515;GO:0005524;GO:0005634;GO:0005654;GO:0005737;GO:0005813;GO:0005829;GO:0015030;GO:0015949;GO:0016020;GO:0016301;GO:0016310;GO:0016607;GO:0016740;GO:0016887;GO:0046940;GO:0050145	K18532	EC:2.7.4.3
ENSG00000015479	208.26	158.556	257.963	1.62696	0.702176	0.0248041	0.30273	59	0.440924	236	1.36717	125	0.557594	144	0.925664	172	0.836812	305	1.46076	119	0.683942	101	0.498024	183	1.46148	359	1.84329	178	0.875476	181	0.987836	442	1.8571	321	1.81187	311	1.67015	337	1.65521	Nodiff	5	139293674	139331677	+	12064	MATR3	GO:0001825;GO:0002218;GO:0002376;GO:0003170;GO:0003281;GO:0003676;GO:0003723;GO:0005198;GO:0005515;GO:0005634;GO:0005637;GO:0008270;GO:0010608;GO:0016020;GO:0016363;GO:0035198;GO:0042802;GO:0045087;GO:0046872	K13213	-
ENSG00000136856	16.245	6.73835	25.7516	3.82164	1.93419	0.000994562	0.0487238	0	0	0	0	5	0.0685012	3	0.0592287	31	0.463213	9	0.132386	5	0.0882597	4	0.0605771	24	0.588673	28	0.441546	26	0.392751	18	0.301716	25	0.322606	18	0.312043	28	0.461819	63	0.950351	Up Regulation	9	127397138	127408424	+	3928	SLC2A8	GO:0001666;GO:0005353;GO:0005355;GO:0005536;GO:0005765;GO:0005886;GO:0005887;GO:0005975;GO:0007141;GO:0008021;GO:0008286;GO:0008643;GO:0008645;GO:0015755;GO:0016020;GO:0016021;GO:0022857;GO:0030659;GO:0030669;GO:0031410;GO:0033300;GO:0055056;GO:0055085;GO:0070837;GO:1904659	K08145	-
ENSG00000015520	0.0450885	0	0.090177			1	1	0	0	0	0	0	0	0	0	0	0	0	0	0	0	0	0	0	0	0	0	0	0	0	0	0	0	0	0	0	0	1	0.01125	Nodiff	7	44512535	44541330	-	5267	NPC1L1	GO:0005319;GO:0005515;GO:0005886;GO:0006629;GO:0006695;GO:0008202;GO:0008203;GO:0008431;GO:0009410;GO:0014850;GO:0015485;GO:0015918;GO:0016020;GO:0016021;GO:0016324;GO:0030299;GO:0030301;GO:0030659;GO:0031267;GO:0031410;GO:0031489;GO:0031526;GO:0032934;GO:0042157;GO:0042360;GO:0042632;GO:0042803;GO:0044214;GO:0051180;GO:0070508;GO:0071501;GO:1901363	K14461	-
ENSG00000015532	368.741	312.74	424.741	1.35813	0.441621	0.175761	0.731773	58	0.95562	428	5.46639	232	2.28161	349	4.94608	456	4.89113	633	6.68386	173	2.19212	207	2.25032	314	5.52864	345	3.90538	344	3.73017	347	4.17523	596	5.52083	496	6.17234	583	6.90252	795	8.60867	Nodiff	17	50346126	50363138	+	5472	XYLT2	GO:0000139;GO:0000287;GO:0005576;GO:0005615;GO:0005794;GO:0006024;GO:0015012;GO:0016020;GO:0016021;GO:0016740;GO:0016757;GO:0019538;GO:0030145;GO:0030158;GO:0030166;GO:0030203;GO:0030206;GO:0030210;GO:0034645;GO:0046872;GO:0050650	K00771	EC:2.4.2.26
ENSG00000078061	98.0667	63.3775	132.756	2.09468	1.06673	0.00099894	0.0487238	69	1.82484	25	0.512526	90	1.42074	35	0.796202	73	1.25686	72	1.22032	63	1.28138	53	0.924845	127	3.58931	118	2.1441	91	1.58391	116	2.24041	214	3.18193	128	2.5568	192	3.64888	186	3.23297	Up Regulation	X	47561205	47571908	+	3409	ARAF	GO:0000165;GO:0000166;GO:0001934;GO:0004672;GO:0004674;GO:0004709;GO:0005515;GO:0005524;GO:0005575;GO:0005739;GO:0005829;GO:0006468;GO:0007165;GO:0016301;GO:0016310;GO:0016740;GO:0032006;GO:0032434;GO:0033138;GO:0036211;GO:0043066;GO:0046872;GO:0106310	K08845	EC:2.7.11.1
ENSG00000015568	24.6016	25.2459	23.9572	0.948957	-0.0755856	0.918255	1	14	0.088982	24	0.118246	27	0.102432	20	0.109341	30	0.124132	22	0.0896113	35	0.171081	23	0.0964537	10	0.0679212	27	0.117903	31	0.129673	39	0.181023	30	0.1072	20	0.0960096	31	0.141585	27	0.112785	Nodiff	2	109792758	109857705	+	14185	RGPD5	GO:0005096;GO:0005515;GO:0005643;GO:0005737;GO:0006607;GO:0046907;GO:0050790	K24044	-
ENSG00000136717	36.7305	21.8414	51.6195	2.36337	1.24085	0.000998979	0.0487238	23	0.30219	15	0.152772	11	0.0862664	39	0.440754	20	0.171068	17	0.143142	23	0.232403	10	0.0866901	50	0.702027	57	0.514534	17	0.146999	33	0.316636	83	0.6131	57	0.565637	47	0.443744	121	1.04484	Up Regulation	2	127048027	127107288	-	6862	BIN1	GO:0000122;GO:0002020;GO:0005515;GO:0005543;GO:0005634;GO:0005635;GO:0005737;GO:0005768;GO:0005829;GO:0005856;GO:0005886;GO:0006897;GO:0006997;GO:0007010;GO:0008021;GO:0008333;GO:0010564;GO:0015629;GO:0016020;GO:0019828;GO:0030018;GO:0030100;GO:0030154;GO:0030276;GO:0030315;GO:0030424;GO:0030425;GO:0030838;GO:0031674;GO:0031982;GO:0033268;GO:0033292;GO:0042692;GO:0042802;GO:0043065;GO:0043194;GO:…	K12562	-
ENSG00000015592	0.268344	0.416883	0.119805	0.287382	-1.79896	0.844779	1	0	0	0	0	0	0	3	0.0703083	0	0	0	0	0	0	0	0	0	0	0	0	0	0	0	0	0	0	1	0.0205787	0	0	0	0	Nodiff	8	27235308	27258420	-	3309	STMN4	GO:0005515;GO:0005737;GO:0005794;GO:0007019;GO:0015631;GO:0030424;GO:0030426;GO:0031110;GO:0031175;GO:0042995;GO:0043005	K26158	-
ENSG00000136802	463.593	320.559	606.626	1.8924	0.920217	0.0010025	0.0487238	172	2.97699	194	2.60286	645	6.66354	323	4.80873	176	1.98312	199	2.20733	457	6.08311	326	3.72292	200	3.69922	883	10.5002	678	7.72309	749	9.46727	770	7.49273	737	9.63445	621	7.72365	874	9.94196	Nodiff	9	128882133	128918039	+	5209	LRRC8A	GO:0001678;GO:0002329;GO:0005225;GO:0005253;GO:0005515;GO:0005764;GO:0005765;GO:0005886;GO:0005887;GO:0006811;GO:0006820;GO:0006884;GO:0006970;GO:0007283;GO:0009986;GO:0015698;GO:0015734;GO:0015810;GO:0016020;GO:0016021;GO:0030154;GO:0032024;GO:0034214;GO:0034702;GO:0042802;GO:0045663;GO:0098656;GO:0140360;GO:0140361;GO:1902476;GO:1905103	K22038	-
ENSG00000015676	90.4541	80.1134	100.795	1.25815	0.331306	0.596496	1	46	0.419212	77	0.543958	20	0.108793	105	0.823083	68	0.403433	199	1.16224	57	0.399494	57	0.342742	163	1.58743	94	0.588559	80	0.479819	68	0.452562	95	0.486743	97	0.667664	109	0.713812	128	0.76665	Nodiff	7	44379119	44490658	-	9893	NUDCD3	GO:0005515;GO:0005737;GO:0005868;GO:0006457;GO:0051082;GO:0060271;GO:1905793	-	-
ENSG00000133606	767.04	1011.52	522.555	0.516602	-0.952875	0.00100317	0.0487238	812	12.5292	928	11.0998	1121	10.3245	863	11.454	865	8.68902	1078	10.6599	725	8.60331	1366	13.9071	315	5.19409	547	5.79884	819	8.31694	566	6.3779	730	6.33273	501	5.8387	597	6.61948	573	5.81077	Nodiff	7	140453033	140479536	-	5843	MKRN1	GO:0000209;GO:0003723;GO:0005515;GO:0005575;GO:0005829;GO:0016567;GO:0016740;GO:0046872;GO:0061630	K15687	EC:2.3.2.27
ENSG00000016082	0.0679487	0.135897	0	0		0.990951	1	0	0	1	0.0248094	0	0	0	0	0	0	0	0	0	0	0	0	0	0	0	0	0	0	0	0	0	0	0	0	0	0	0	0	Nodiff	5	51383448	51394730	+	2817	ISL1	GO:0000122;GO:0000785;GO:0000978;GO:0000981;GO:0000987;GO:0001228;GO:0001755;GO:0003007;GO:0003139;GO:0003148;GO:0003151;GO:0003203;GO:0003215;GO:0003266;GO:0003677;GO:0003682;GO:0005515;GO:0005634;GO:0005737;GO:0006355;GO:0006357;GO:0006366;GO:0007409;GO:0007507;GO:0008283;GO:0008284;GO:0010468;GO:0010575;GO:0010718;GO:0016922;GO:0021520;GO:0021522;GO:0021524;GO:0021559;GO:0021983;GO:0030154;GO:…	K09370	-
ENSG00000162461	5.19879	1.00982	9.38775	9.29642	3.21667	0.0010078	0.0488137	1	0.0270095	0	0	6	0.0967307	1	0.0232325	0	0	0	0	0	0	0	0	7	0.202044	12	0.222682	6	0.106655	2	0.0394495	16	0.242962	5	0.101999	15	0.291132	24	0.42603	Up Regulation	1	15736258	15741392	+	3338	SLC25A34	GO:0001835;GO:0005739;GO:0005743;GO:0016020;GO:0016021	K15117	-
ENSG00000016391	70.4659	39.6472	101.285	2.55465	1.35313	0.0447574	0.407529	4	0.046312	0	0	32	0.221146	2	0.0199178	232	1.74867	39	0.289377	9	0.0801375	19	0.145146	56	0.692871	109	0.867054	137	1.04392	96	0.811706	237	1.5427	89	0.778276	122	1.01502	71	0.540261	Up Regulation	3	53812335	53846419	-	7787	CHDH	GO:0005515;GO:0005739;GO:0005743;GO:0008812;GO:0016020;GO:0016491;GO:0016614;GO:0019285;GO:0042426;GO:0050660	K00108	EC:1.1.99.1
ENSG00000165025	11.0325	20.487	1.57801	0.0770251	-3.69853	0.00101053	0.0488137	30	0.519143	3	0.0402426	10	0.103291	39	0.580509	9	0.10139	47	0.52123	7	0.0931588	4	0.0456712	0	0	0	0	6	0.0683328	3	0.0379124	0	0	0	0	4	0.0497402	1	0.0113731	Down Regulation	9	90801787	90898549	+	5210	SYK	GO:0000166;GO:0001525;GO:0001775;GO:0001784;GO:0001819;GO:0001820;GO:0001945;GO:0002092;GO:0002223;GO:0002250;GO:0002281;GO:0002283;GO:0002366;GO:0002376;GO:0002554;GO:0002696;GO:0002862;GO:0004672;GO:0004674;GO:0004713;GO:0004715;GO:0005102;GO:0005178;GO:0005515;GO:0005524;GO:0005634;GO:0005737;GO:0005829;GO:0005886;GO:0006468;GO:0006606;GO:0007159;GO:0007166;GO:0007167;GO:0007169;GO:0007229;GO:…	K05855	EC:2.7.10.2
ENSG00000016402	0.457443	0.679487	0.235399	0.346436	-1.52934	0.748815	1	0	0	5	0.0738774	0	0	0	0	0	0	0	0	0	0	0	0	0	0	0	0	1	0.0125445	0	0	0	0	1	0.0143964	0	0	0	0	Nodiff	6	136999971	137045180	-	4730	IL20RA	GO:0004896;GO:0005515;GO:0005886;GO:0005887;GO:0016020;GO:0016021;GO:0019221;GO:0042015;GO:0045124;GO:2001244	K05136	-
ENSG00000160789	11.1574	18.0163	4.29845	0.238587	-2.06741	0.00102777	0.0493913	15	0.166118	20	0.171694	11	0.0727134	10	0.0952586	41	0.295595	14	0.0993619	7	0.0596189	20	0.146141	4	0.0473387	9	0.0684786	7	0.0510195	5	0.040438	1	0.00622625	2	0.0167289	6	0.0477484	2	0.0145568	Down Regulation	1	156082573	156140081	+	8141	LMNA	GO:0005198;GO:0005200;GO:0005515;GO:0005634;GO:0005635;GO:0005638;GO:0005652;GO:0005654;GO:0005829;GO:0005882;GO:0006606;GO:0006997;GO:0006998;GO:0007097;GO:0007517;GO:0008285;GO:0010628;GO:0016363;GO:0016607;GO:0030334;GO:0030951;GO:0031507;GO:0031647;GO:0031965;GO:0032204;GO:0034504;GO:0035861;GO:0042802;GO:0048471;GO:0051664;GO:0055015;GO:0071456;GO:0072201;GO:0090201;GO:0090398;GO:0090435;GO:…	K12641	-
ENSG00000016490	0.0525719	0.105144	0	0		0.990947	1	0	0	0	0	0	0	0	0	0	0	1	0.0174559	0	0	0	0	0	0	0	0	0	0	0	0	0	0	0	0	0	0	0	0	Nodiff	1	86468368	86500259	+	3310	CLCA1	GO:0004222;GO:0005229;GO:0005254;GO:0005576;GO:0005615;GO:0005886;GO:0005887;GO:0005902;GO:0006508;GO:0006811;GO:0006816;GO:0006821;GO:0008233;GO:0008237;GO:0016020;GO:0016021;GO:0016787;GO:0030141;GO:0034220;GO:0042589;GO:0046872;GO:0071456;GO:1902476	K05027	-
ENSG00000127074	8.60963	2.03181	15.1874	7.47482	2.90204	0.00102806	0.0493913	0	0	0	0	10	0.0907802	0	0	2	0.0198022	0	0	5	0.0584824	0	0	5	0.0812637	22	0.229882	5	0.0500469	35	0.388738	45	0.384776	11	0.126357	15	0.163934	1	0.00999555	Up Regulation	1	192636138	192660311	+	5928	RGS13	GO:0003924;GO:0005515;GO:0005634;GO:0005829;GO:0005886;GO:0007186;GO:0009968;GO:0045744	K16449	-
ENSG00000016602	0.24609	0.372374	0.119805	0.321732	-1.63607	0.850835	1	0	0	1	0.020275	0	0	0	0	2	0.0340549	0	0	0	0	0	0	0	0	0	0	0	0	0	0	0	0	1	0.0197548	0	0	0	0	Nodiff	1	86547078	86580754	+	3447	CLCA4	GO:0004222;GO:0005229;GO:0005254;GO:0005576;GO:0005886;GO:0005887;GO:0006508;GO:0006821;GO:0008233;GO:0008237;GO:0016020;GO:0016021;GO:0016324;GO:0016787;GO:0034220;GO:0046872;GO:1902476	K05030	-
ENSG00000113273	1405.17	1835.64	974.699	0.530987	-0.913252	0.00103324	0.049421	586	5.9369	2379	18.6834	2095	12.669	1395	12.1567	1615	10.6518	2864	18.5952	2566	19.9931	1048	7.00552	1092	11.8227	1199	8.3458	1247	8.31459	655	4.84616	570	3.24667	1013	7.75144	1718	12.5074	675	4.49446	Nodiff	5	78777209	78986087	-	8899	ARSB	GO:0003943;GO:0004065;GO:0005576;GO:0005739;GO:0005764;GO:0005788;GO:0005791;GO:0005794;GO:0006914;GO:0007040;GO:0007041;GO:0007417;GO:0007584;GO:0008484;GO:0009268;GO:0009986;GO:0010632;GO:0010976;GO:0016787;GO:0035578;GO:0043202;GO:0043627;GO:0046872;GO:0051597;GO:0061580;GO:0070062;GO:1904813	K01135	EC:3.1.6.12
ENSG00000016864	731.087	763.36	698.814	0.915444	-0.127456	0.753296	1	573	13.6487	630	11.6326	913	12.9809	754	15.4485	588	9.11805	576	8.79278	707	12.9514	1088	17.0995	343	8.73098	672	10.9975	815	12.7764	837	14.5599	940	12.5883	866	15.5799	933	15.9699	862	13.4945	Nodiff	3	52694486	52706032	-	3785	GLT8D1	GO:0005794;GO:0016020;GO:0016021;GO:0016740;GO:0016757	-	-
ENSG00000102595	11.8664	20.9673	2.76548	0.131895	-2.92254	0.00103425	0.049421	0	0	35	0.302172	43	0.285859	2	0.01916	42	0.304525	1	0.00713761	29	0.248396	18	0.132274	1	0.0119019	4	0.0306079	0	0	2	0.0162671	3	0.0187849	0	0	14	0.112046	1	0.00731978	Down Regulation	13	95801580	96053482	-	8095	UGGT2	GO:0003980;GO:0005515;GO:0005783;GO:0005788;GO:0005793;GO:0006486;GO:0016740;GO:0016757;GO:0018279;GO:0032991;GO:0044322;GO:0051082;GO:0071704;GO:0071712;GO:0097359;GO:1904380	K11718	EC:2.4.1.-
ENSG00000017260	847.138	962.902	731.375	0.759553	-0.396777	0.211422	0.782974	623	6.60027	840	6.89847	1024	6.47545	879	8.01016	749	5.16586	999	6.78274	1093	8.90542	1214	8.48612	249	2.81906	948	6.90031	846	5.8987	834	6.45259	1284	7.64785	870	6.96151	846	6.4406	788	5.48671	Nodiff	3	130850595	131016712	+	8510	ATP2C1	GO:0000139;GO:0000166;GO:0005215;GO:0005388;GO:0005509;GO:0005524;GO:0005783;GO:0005794;GO:0005802;GO:0005886;GO:0006811;GO:0006816;GO:0006828;GO:0006874;GO:0008544;GO:0015662;GO:0016020;GO:0016021;GO:0016339;GO:0016887;GO:0030173;GO:0031532;GO:0032468;GO:0032472;GO:0032580;GO:0033106;GO:0034220;GO:0042998;GO:0043123;GO:0046872;GO:0070588;GO:0071421;GO:0098629;GO:0140613	K01537	EC:7.2.2.10
ENSG00000064225	8.30473	15.6018	1.00761	0.0645829	-3.9527	0.00105957	0.0504449	0	0	38	0.42128	1	0.00853657	0	0	23	0.214142	42	0.384948	7	0.076992	19	0.179291	0	0	5	0.0491296	0	0	2	0.0208887	1	0.00804059	1	0.0108018	0	0	0	0	Down Regulation	3	98732236	98821201	+	6304	ST3GAL6	GO:0000139;GO:0003836;GO:0005794;GO:0006486;GO:0006664;GO:0008373;GO:0009311;GO:0009312;GO:0016020;GO:0016021;GO:0016740;GO:0016757;GO:0018146;GO:0036211;GO:0052798;GO:0070062;GO:0071354;GO:0097503	K03792	EC:2.4.3.6
ENSG00000017427	5.92168	6.13562	5.70774	0.930263	-0.104289	0.798467	1	0	0	0	0	14	0.0928408	0	0	22	0.15912	3	0.02136	7	0.0598099	6	0.0439828	0	0	6	0.0457986	7	0.0511829	18	0.146043	5	0.031231	6	0.0503474	6	0.0479014	3	0.0219052	Nodiff	12	102395874	102481744	-	8115	IGF1	GO:0001501;GO:0001775;GO:0001837;GO:0001932;GO:0005158;GO:0005159;GO:0005178;GO:0005179;GO:0005515;GO:0005576;GO:0005615;GO:0007165;GO:0007265;GO:0007517;GO:0008083;GO:0008283;GO:0008284;GO:0009408;GO:0009441;GO:0010468;GO:0010560;GO:0010613;GO:0010628;GO:0010629;GO:0014065;GO:0014068;GO:0014834;GO:0014896;GO:0014904;GO:0014911;GO:0016942;GO:0030166;GO:0030335;GO:0031093;GO:0032148;GO:0032691;GO:…	K05459	-
ENSG00000150760	26.9826	49.8274	4.13794	0.0830456	-3.58995	0.00106137	0.0504449	34	0.376488	2	0.0171673	16	0.105752	23	0.219068	163	1.17503	64	0.45417	25	0.212899	70	0.511431	0	0	2	0.0152156	1	0.0072876	1	0.00808661	27	0.168088	4	0.0334536	7	0.0556996	0	0	Down Regulation	10	126905409	127452517	+	8142	DOCK1	GO:0002244;GO:0005085;GO:0005096;GO:0005515;GO:0005654;GO:0005737;GO:0005829;GO:0005886;GO:0006909;GO:0006911;GO:0006915;GO:0007165;GO:0007229;GO:0007264;GO:0007520;GO:0010634;GO:0016020;GO:0016477;GO:0016607;GO:0017124;GO:0031267;GO:0032045;GO:0050790;GO:1900026	K13708	-
ENSG00000017483	50.4728	22.7198	78.2257	3.44306	1.78369	0.183172	0.742253	25	0.561102	2	0.0347961	28	0.375107	42	0.81083	13	0.189947	11	0.15822	28	0.483303	16	0.23694	239	5.73232	48	0.740166	25	0.369278	86	1.40959	17	0.214512	24	0.40684	57	0.919303	69	1.0178	Nodiff	X	48458537	48470260	-	4017	SLC38A5	GO:0003333;GO:0005290;GO:0005295;GO:0005886;GO:0005887;GO:0006865;GO:0006867;GO:0006868;GO:0015171;GO:0015179;GO:0015182;GO:0015186;GO:0015187;GO:0015194;GO:0015804;GO:0015816;GO:0015825;GO:0016020;GO:0016021;GO:0022858;GO:0022889;GO:0032329;GO:0032973;GO:0089709;GO:0089718;GO:0140830;GO:0150104;GO:1903713;GO:1903803;GO:1903812;GO:1904557	K14992	-
ENSG00000100292	19.5303	31.8226	7.23797	0.227448	-2.13639	0.00106559	0.0504747	5	0.195485	24	0.727369	50	1.16684	1	0.0336297	41	1.04355	57	1.42819	65	1.95442	18	0.464337	7	0.292465	0	0	2	0.051462	6	0.171313	4	0.0879234	7	0.206706	21	0.589991	17	0.436822	Down Regulation	22	35380361	35394214	+	2306	HMOX1	GO:0001525;GO:0001666;GO:0001935;GO:0002246;GO:0002686;GO:0004392;GO:0004630;GO:0005198;GO:0005515;GO:0005615;GO:0005634;GO:0005654;GO:0005730;GO:0005741;GO:0005783;GO:0005789;GO:0005829;GO:0005901;GO:0006788;GO:0006879;GO:0006915;GO:0006979;GO:0007264;GO:0008217;GO:0008285;GO:0008630;GO:0009410;GO:0010656;GO:0014806;GO:0016020;GO:0016021;GO:0016236;GO:0016239;GO:0016242;GO:0016491;GO:0019899;GO:…	K00510	EC:1.14.14.18
ENSG00000017797	394.663	360.098	429.228	1.19197	0.253353	0.369179	0.947456	301	3.37489	311	2.70305	315	2.10814	345	3.32729	448	3.27008	594	4.26821	234	2.01776	222	1.64234	402	4.81671	485	3.73613	350	2.5827	437	3.57823	601	3.78851	399	3.37891	413	3.32756	701	5.16563	Nodiff	18	9475009	9538114	+	8041	RALBP1	GO:0000166;GO:0000922;GO:0001934;GO:0005096;GO:0005515;GO:0005524;GO:0005634;GO:0005737;GO:0005739;GO:0005829;GO:0005856;GO:0005886;GO:0006897;GO:0006935;GO:0007165;GO:0007264;GO:0008559;GO:0015431;GO:0016020;GO:0022857;GO:0031267;GO:0032489;GO:0042626;GO:0042910;GO:0043087;GO:0043547;GO:0050790;GO:0051056;GO:0055085;GO:0090141;GO:1900753;GO:1990961	K08773	-
ENSG00000105717	56.8144	31.5589	82.0698	2.60053	1.3788	0.00106769	0.0504747	31	1.19901	11	0.329802	32	0.738767	37	1.23095	36	0.906465	33	0.817977	20	0.59491	39	0.995274	127	5.24923	73	1.93986	52	1.32366	73	2.06195	100	2.17451	78	2.27859	67	1.86216	119	3.02496	Up Regulation	19	19561707	19618693	-	2331	PBX4	GO:0000785;GO:0000978;GO:0000981;GO:0001654;GO:0001741;GO:0003677;GO:0003700;GO:0005515;GO:0005634;GO:0006355;GO:0006357;GO:0007420;GO:0009887;GO:0043565;GO:0045893;GO:0048568;GO:0048666	K15611	-
ENSG00000130592	204.891	137.884	271.899	1.97194	0.979617	0.00107125	0.0505084	99	1.43476	135	1.51662	115	0.994803	163	2.03193	165	1.55673	238	2.21048	67	0.746755	87	0.831916	262	4.05766	184	1.83209	175	1.66914	238	2.51892	446	3.63395	326	3.56838	197	2.05159	610	5.81012	Nodiff	11	1850904	1892267	+	6221	LSP1	GO:0003779;GO:0005886;GO:0006935;GO:0006952;GO:0006968;GO:0007165;GO:0008092;GO:0015629;GO:0016020;GO:0070062;GO:0098761	K14957	-
ENSG00000018236	0.465284	0.705893	0.224675	0.318285	-1.65161	0.672866	1	0	0	1	0.00913689	3	0.0211065	0	0	2	0.0153467	0	0	0	0	0	0	0	0	2	0.0161963	0	0	0	0	0	0	0	0	0	0	0	0	Nodiff	12	40692439	41072415	+	7649	CNTN1	GO:0005515;GO:0005886;GO:0007155;GO:0007219;GO:0007399;GO:0007411;GO:0007420;GO:0007626;GO:0010467;GO:0010628;GO:0010765;GO:0010976;GO:0016020;GO:0021549;GO:0030246;GO:0030424;GO:0031175;GO:0031225;GO:0032289;GO:0042552;GO:0045121;GO:0050731;GO:0070062;GO:0098609;GO:0098632;GO:0099025;GO:0099026	K06759	-
ENSG00000143376	433.792	289.992	577.593	1.99175	0.99404	0.00108209	0.0508648	192	1.03586	158	0.660781	226	0.727789	186	0.863163	359	1.26091	697	2.4099	277	1.14932	211	0.751104	571	3.29206	487	1.80516	390	1.38477	497	1.95817	776	2.35377	598	2.43676	829	3.21394	931	3.30113	Nodiff	1	151612006	151699091	+	16711	SNX27	GO:0001770;GO:0001772;GO:0005515;GO:0005737;GO:0005768;GO:0005769;GO:0005829;GO:0005856;GO:0006886;GO:0007165;GO:0008289;GO:0008333;GO:0015031;GO:0016020;GO:0016192;GO:0016197;GO:0030904;GO:0031901;GO:0032266;GO:0032456;GO:0035091;GO:0043231;GO:0071203	K17936	-
ENSG00000018280	9.71187	6.69867	12.7251	1.89964	0.925725	0.176389	0.731808	2	0.0207833	3	0.024166	10	0.0620269	8	0.0715077	5	0.0338253	5	0.0332981	10	0.0799179	10	0.0685647	13	0.144364	11	0.0785349	3	0.0205172	11	0.0834777	27	0.157742	14	0.109881	17	0.126945	17	0.116103	Nodiff	2	218382029	218396894	+	8676	SLC11A1	GO:0001818;GO:0001819;GO:0002309;GO:0002606;GO:0002827;GO:0003674;GO:0005381;GO:0005384;GO:0005575;GO:0005764;GO:0005770;GO:0005886;GO:0005887;GO:0006811;GO:0006826;GO:0006828;GO:0006876;GO:0006879;GO:0006909;GO:0006954;GO:0006955;GO:0007035;GO:0009617;GO:0010008;GO:0010628;GO:0015086;GO:0015707;GO:0016020;GO:0016021;GO:0019730;GO:0030001;GO:0030670;GO:0031902;GO:0032147;GO:0032496;GO:0032729;GO:…	K12347	-
ENSG00000159388	384.774	268.17	501.378	1.86962	0.902747	0.00108455	0.0508648	137	4.4801	428	10.8495	199	3.88433	235	6.61018	340	7.23824	283	5.93088	244	6.13644	204	4.40163	189	6.6048	489	10.9866	476	10.2444	580	13.8512	980	18.0174	850	20.994	344	8.08364	678	14.5716	Nodiff	1	203305491	203309602	+	2757	BTG2	GO:0000122;GO:0003714;GO:0005515;GO:0005634;GO:0005737;GO:0005829;GO:0006281;GO:0006479;GO:0006974;GO:0008285;GO:0008306;GO:0009612;GO:0009952;GO:0010033;GO:0010243;GO:0014070;GO:0017148;GO:0021542;GO:0021954;GO:0030182;GO:0031175;GO:0035914;GO:0043066;GO:0043434;GO:0043524;GO:0045930;GO:0051602;GO:0060213;GO:0061351;GO:0070062;GO:2000178	K14443	-
ENSG00000018408	17.5829	17.7183	17.4475	0.984716	-0.0222203	1	1	15	0.161902	10	0.0836682	28	0.180391	21	0.194966	3	0.0210799	14	0.09684	8	0.0664066	37	0.263499	9	0.103809	26	0.192806	13	0.0923457	5	0.0394117	17	0.10316	35	0.285325	25	0.193902	26	0.184436	Nodiff	3	149517235	149736714	-	8353	WWTR1	GO:0000122;GO:0001649;GO:0001894;GO:0001933;GO:0003015;GO:0003713;GO:0003714;GO:0005515;GO:0005634;GO:0005654;GO:0005667;GO:0005737;GO:0005829;GO:0005886;GO:0006355;GO:0006469;GO:0008284;GO:0010718;GO:0016020;GO:0016567;GO:0016604;GO:0017145;GO:0031146;GO:0032835;GO:0035264;GO:0035329;GO:0042803;GO:0045599;GO:0045669;GO:0045944;GO:0048762;GO:0060271;GO:0060390;GO:0060828;GO:0060993;GO:0072307;GO:…	K16820	-
ENSG00000116663	28.9617	9.64257	48.2808	5.00705	2.32396	0.00110828	0.0518404	0	0	1	0.0402813	8	0.248136	34	1.51971	9	0.304462	23	0.765945	3	0.119891	0	0	78	4.33141	20	0.714036	26	0.88918	44	1.66975	44	1.28546	33	1.29518	48	1.79237	118	4.02993	Up Regulation	1	11664200	11674354	+	1735	FBXO6	GO:0000077;GO:0005515;GO:0005737;GO:0005829;GO:0006281;GO:0006508;GO:0006516;GO:0006974;GO:0006986;GO:0016567;GO:0019005;GO:0030246;GO:0030433;GO:0031146;GO:0044322;GO:0061630	K10100	-
ENSG00000018510	765.55	765.879	765.221	0.99914	-0.00124127	0.939678	1	240	1.42139	562	2.58011	1338	4.72994	362	1.84413	685	2.64108	814	3.08954	1133	5.16052	1021	3.98975	247	1.56326	1030	4.19109	844	3.28971	834	3.60714	1177	3.91904	969	4.33449	955	4.06433	910	3.54206	Nodiff	2	177392746	177567024	+	15223	AGPS	GO:0003824;GO:0005515;GO:0005730;GO:0005739;GO:0005777;GO:0005778;GO:0005782;GO:0005829;GO:0006094;GO:0006096;GO:0006119;GO:0006189;GO:0006629;GO:0008609;GO:0008610;GO:0008611;GO:0016020;GO:0016740;GO:0046654;GO:0050660;GO:0071949;GO:0110165	K00803	EC:2.5.1.26
ENSG00000185650	839.016	582.666	1095.37	1.87992	0.910674	0.00114027	0.0531964	321	4.47582	597	6.4527	770	6.40847	643	7.71183	323	2.93196	683	6.10316	605	6.48759	582	5.35436	991	14.7663	1309	12.5399	601	5.51511	815	8.29888	1527	11.9704	1427	15.028	757	7.58483	2363	21.6542	Nodiff	14	68787660	68796253	-	6466	ZFP36L1	GO:0000165;GO:0000288;GO:0000932;GO:0001570;GO:0003342;GO:0003677;GO:0003723;GO:0003729;GO:0005515;GO:0005634;GO:0005737;GO:0005829;GO:0006397;GO:0006402;GO:0006417;GO:0006915;GO:0007507;GO:0008283;GO:0009611;GO:0010468;GO:0010629;GO:0010837;GO:0014065;GO:0021915;GO:0031086;GO:0031440;GO:0032869;GO:0033077;GO:0035264;GO:0035925;GO:0038066;GO:0043488;GO:0043491;GO:0044344;GO:0045577;GO:0045600;GO:…	K18753	-
ENSG00000018610	161.886	169.193	154.58	0.913627	-0.130323	0.896132	1	124	4.33149	415	11.2373	153	3.19009	60	1.80279	141	3.20643	141	3.15646	110	2.95507	133	3.06538	72	2.68769	325	7.79983	127	2.91965	158	4.03057	250	4.90971	123	3.24512	161	4.04132	187	4.29308	Nodiff	X	119538149	119565409	-	2581	STEEP1	GO:0005515;GO:0005634;GO:0005737;GO:0006888;GO:0044297;GO:0090158	K24996	-
ENSG00000022277	1571.41	1075.53	2067.29	1.92212	0.942696	0.00114389	0.0532253	483	10.7178	1029	17.6999	1291	17.0993	739	14.1052	1839	26.566	1636	23.2652	782	13.3452	805	11.7861	1668	39.5534	2016	30.735	1909	27.8788	1808	29.2987	3104	38.7239	2206	36.972	2080	33.1667	3713	54.1493	Nodiff	20	56468585	56519449	+	4063	RTF2	GO:0003677;GO:0005515;GO:0005634;GO:0005657;GO:0005694;GO:0072711;GO:0097752;GO:1902979	K25186	-
ENSG00000018625	1.10324	1.23152	0.974959	0.79167	-0.33703	0.913908	1	0	0	1	0.0110969	1	0.0085447	1	0.0123134	5	0.046597	0	0	1	0.0110093	1	0.00944534	0	0	4	0.0393412	1	0.00942135	0	0	1	0.00804825	1	0.0108121	1	0.0102869	1	0.00940833	Nodiff	1	160115759	160143591	+	6298	ATP1A2	GO:0000166;GO:0001504;GO:0001662;GO:0002026;GO:0002087;GO:0005215;GO:0005391;GO:0005496;GO:0005515;GO:0005524;GO:0005737;GO:0005768;GO:0005886;GO:0005890;GO:0005901;GO:0006811;GO:0006813;GO:0006814;GO:0006883;GO:0006937;GO:0006940;GO:0006942;GO:0008217;GO:0008344;GO:0008542;GO:0008556;GO:0010248;GO:0010881;GO:0010996;GO:0014704;GO:0016020;GO:0016021;GO:0016791;GO:0016887;GO:0019229;GO:0019829;GO:…	K01539	EC:7.2.2.13
ENSG00000018699	208.56	248.693	168.427	0.677246	-0.562247	0.136734	0.662223	70	1.83301	359	7.2872	154	2.40704	370	8.33387	54	0.92055	441	7.40067	272	5.47767	231	3.99112	135	3.77773	184	3.31032	139	2.39549	115	2.19917	174	2.56163	169	3.34244	195	3.6693	405	6.97001	Nodiff	2	32628032	32821051	+	3443	TTC27	GO:0003674;GO:0005515;GO:0005575;GO:0008150	K24935	-
ENSG00000182866	5211.96	3122.5	7301.42	2.33832	1.22547	0.00115464	0.0534448	1111	30.0616	2664	55.8769	3008	48.5817	4611	107.318	3620	63.7667	5188	89.9631	2097	43.6372	2540	45.347	5647	163.285	4804	89.3075	5657	100.739	8529	168.535	8358	127.146	5403	110.419	6920	134.551	21364	379.92	Up Regulation	1	32251244	32286165	+	3332	LCK	GO:0000166;GO:0000242;GO:0001772;GO:0001784;GO:0004672;GO:0004713;GO:0004715;GO:0004722;GO:0005102;GO:0005515;GO:0005524;GO:0005737;GO:0005829;GO:0005886;GO:0006468;GO:0006882;GO:0006919;GO:0007169;GO:0008022;GO:0009410;GO:0016004;GO:0016020;GO:0016301;GO:0016310;GO:0016740;GO:0018108;GO:0019901;GO:0019903;GO:0030097;GO:0030154;GO:0030168;GO:0030217;GO:0031234;GO:0031295;GO:0034116;GO:0035556;GO:…	K05856	EC:2.7.10.2
ENSG00000018869	31.2373	37.654	24.8207	0.659179	-0.601258	0.15988	0.703487	0	0	20	0.418366	40	0.644292	45	1.04452	42	0.737842	111	1.91962	10	0.207533	53	0.943669	17	0.490238	13	0.241022	37	0.657114	17	0.335019	40	0.606859	24	0.489158	26	0.504176	52	0.922236	Nodiff	19	56375846	56393538	-	3341	ZNF582	GO:0000122;GO:0000977;GO:0000981;GO:0001227;GO:0003677;GO:0005634;GO:0006355;GO:0006357;GO:0046872	K09228	-
ENSG00000154217	875.088	1149.82	600.357	0.522132	-0.937514	0.00116911	0.053974	550	6.34752	801	7.16594	1131	7.79112	1684	16.7171	1013	7.61093	1611	11.9152	1087	9.64786	1117	8.50572	232	2.86128	595	4.71785	684	5.19529	834	7.02913	952	6.17702	688	5.99709	653	5.41547	825	6.25759	Nodiff	17	67377281	67697256	+	7812	PITPNC1	GO:0005515;GO:0005548;GO:0005654;GO:0005737;GO:0005829;GO:0006869;GO:0007165;GO:0008289;GO:0008526;GO:0015914;GO:0035091;GO:0070300;GO:0120009;GO:1901611;GO:1990050	-	-
ENSG00000019102	0.181744	0.247895	0.115594	0.466303	-1.10066	0.975192	1	0	0	0	0	1	0.0371904	0	0	0	0	0	0	1	0.0479176	0	0	0	0	0	0	1	0.041006	0	0	0	0	0	0	0	0	0	0	Nodiff	11	124747474	124752255	-	1447	VSIG2	GO:0005887;GO:0006629;GO:0016020;GO:0016021	-	-
ENSG00000184785	20.0012	38.2081	1.79424	0.0469597	-4.41243	0.00118972	0.0547827	79	4.80274	0	0	38	1.37893	48	2.51005	49	1.9393	27	1.05194	18	0.841579	1	0.0401124	0	0	5	0.208842	4	0.160042	0	0	0	0	0	0	7	0.305803	0	0	Down Regulation	X	134990991	134992473	+	1483	SMIM10	GO:0016020;GO:0016021	-	-
ENSG00000019144	0.803264	0.544127	1.0624	1.95249	0.965314	0.652548	1	1	0.00415646	0	0	0	0	0	0	0	0	1	0.00266373	0	0	2	0.00548492	0	0	1	0.00285569	0	0	0	0	7	0.0163577	1	0.00313931	1	0.0029868	1	0.00273172	Nodiff	11	118606440	118658031	+	21691	PHLDB1	GO:0005515;GO:0005829;GO:0005886;GO:0010470;GO:0010717;GO:0043231;GO:0045171;GO:0045180;GO:0070507;GO:1904261	K23794	-
ENSG00000086730	159.451	212.436	106.465	0.501163	-0.996649	0.00120669	0.0554202	84	1.66628	286	4.3978	230	2.72329	207	3.53198	232	2.99602	429	5.45372	120	1.83067	112	1.4659	96	2.03503	82	1.11756	104	1.35774	91	1.31827	109	1.21562	99	1.48325	112	1.5965	258	3.36357	Nodiff	7	74199652	74229834	+	4545	LAT2	GO:0002250;GO:0002376;GO:0002764;GO:0005515;GO:0005886;GO:0016020;GO:0016021;GO:0019722;GO:0035556;GO:0042113;GO:0042169;GO:0043303;GO:0045121;GO:0050853;GO:0070062	-	-
ENSG00000019169	0.148521	0.117578	0.179464	1.52633	0.610068	1	1	0	0	0	0	0	0	0	0	0	0	0	0	0	0	1	0.0290038	1	0.0469752	0	0	0	0	0	0	0	0	0	0	0	0	0	0	Nodiff	2	118942194	118994660	+	2051	MARCO	GO:0001540;GO:0001664;GO:0001934;GO:0002376;GO:0004888;GO:0005044;GO:0005581;GO:0005737;GO:0005886;GO:0005887;GO:0006897;GO:0006898;GO:0006911;GO:0007166;GO:0007193;GO:0016020;GO:0016021;GO:0030666;GO:0038024;GO:0038187;GO:0043277;GO:0045087;GO:0070374;GO:0097242	K13884	-
ENSG00000140905	6.84515	11.754	1.93629	0.164734	-2.60179	0.00122398	0.0560646	7	0.17338	7	0.1344	17	0.251332	1	0.021305	14	0.225745	10	0.158733	9	0.171437	29	0.473933	1	0.0264687	0	0	0	0	1	0.0180882	4	0.0557009	7	0.130952	4	0.0711941	0	0	Down Regulation	16	81081945	81096395	-	3640	GCSH	GO:0004047;GO:0005515;GO:0005737;GO:0005739;GO:0005759;GO:0005960;GO:0006546;GO:0009249;GO:0019464;GO:1990204	K02437	-
ENSG00000019186	0.720217	0.391682	1.04875	2.67757	1.42092	0.653335	1	0	0	0	0	0	0	0	0	1	0.0147175	0	0	2	0.0347727	0	0	0	0	1	0.0155323	0	0	7	0.115569	0	0	0	0	1	0.0162454	0	0	Nodiff	20	54153446	54173986	-	3988	CYP24A1	GO:0001649;GO:0004497;GO:0005506;GO:0005739;GO:0005743;GO:0006629;GO:0006766;GO:0008403;GO:0010430;GO:0016491;GO:0016705;GO:0020037;GO:0030342;GO:0033280;GO:0042359;GO:0042369;GO:0046872;GO:0062180;GO:0062181;GO:0070561;GO:0070576;GO:0070643;GO:0071305	K07436	EC:1.14.15.16
ENSG00000213463	878.474	1163.87	593.075	0.50957	-0.972647	0.00122705	0.0560646	751	9.59452	1084	10.7352	973	7.4198	1570	17.2529	916	7.61844	1452	11.8882	1473	14.4726	636	5.36114	236	3.22201	1240	10.8841	621	5.2214	384	3.58268	804	5.77484	607	5.8571	762	6.99553	725	6.08742	Nodiff	14	70366499	70417090	-	7057	SYNJ2BP	GO:0001937;GO:0005515;GO:0005739;GO:0005741;GO:0006605;GO:0007266;GO:0007268;GO:0008593;GO:0010596;GO:0016020;GO:0016021;GO:0016323;GO:0016525;GO:0030054;GO:0030100;GO:0031307;GO:0031594;GO:0043005;GO:0043113;GO:0045197;GO:0070373;GO:0097120;GO:0098609;GO:0098839;GO:1903671	K20057	-
ENSG00000019485	4.8362	1.88467	7.78774	4.13215	2.04689	0.0367675	0.375524	0	0	0	0	6	0.023103	1	0.0055488	2	0.0083992	0	0	1	0.00496113	6	0.0255381	1	0.00689369	12	0.0531849	9	0.0382098	11	0.0518212	9	0.032641	7	0.0341059	10	0.0463556	13	0.0551157	Up Regulation	11	45095806	45235110	+	13976	PRDM11	GO:0003682;GO:0005515;GO:0005634;GO:0005737;GO:0005829;GO:0008168;GO:0010468;GO:0016740;GO:0030308;GO:0032259;GO:0043408;GO:0045892;GO:0045893;GO:0051726;GO:2000271	K24644	EC:2.1.1.-
ENSG00000104490	351.725	233.902	469.548	2.00745	1.00537	0.00124416	0.0567003	164	1.83835	184	1.59883	281	1.88013	113	1.08954	297	2.16735	319	2.29162	167	1.43967	315	2.32977	517	6.19308	620	4.77489	479	3.53373	428	3.50367	521	3.2834	431	3.64899	435	3.50394	608	4.4792	Up Regulation	8	101686542	102124907	-	8043	NCALD	GO:0003073;GO:0003779;GO:0005509;GO:0005515;GO:0005829;GO:0015631;GO:0016192;GO:0019722;GO:0030130;GO:0030276;GO:0043014;GO:0046872	K19695	-
ENSG00000019505	0.227295	0.117578	0.337013	2.86628	1.51918	0.917988	1	0	0	0	0	0	0	0	0	0	0	0	0	0	0	1	0.010925	0	0	3	0.0341282	0	0	0	0	0	0	0	0	0	0	0	0	Nodiff	11	45240302	45286341	-	5445	SYT13	GO:0000149;GO:0001786;GO:0005509;GO:0005544;GO:0005886;GO:0005887;GO:0006906;GO:0014059;GO:0016020;GO:0016021;GO:0016192;GO:0017156;GO:0017158;GO:0030133;GO:0030276;GO:0030424;GO:0043231;GO:0045202;GO:0070382;GO:0071277	K19913	-
ENSG00000185838	10.5044	4.45643	16.5523	3.71425	1.89307	0.00126489	0.0574975	11	0.1419	0	0	4	0.0307996	0	0	3	0.025194	1	0.00826712	7	0.0694459	3	0.0255344	17	0.234352	9	0.0797659	14	0.118858	12	0.113048	16	0.11604	19	0.18512	12	0.111238	49	0.415428	Up Regulation	22	19783223	19854939	-	6989	GNB1L	GO:0003674;GO:0005515	K24732	-
[truncated: 16,978 more rows]
[truncated: 9 more columns]
